# Supplementary material for: Reversion from basal histone H4 hypoacetylation at the replication fork increases DNA damage in FANCA deficient cells
Source: PLoS One. 2024 May 31;19(5):e0298032. doi: 10.1371/journal.pone.0298032 (PMC11142588; doi:10.1371/journal.pone.0298032)
Supplement: S1 File — (XLSX) [file pone.0298032.s004.xlsx]

## Sheet: Fig 1
				Fig 1E									Fig 1F
	Biotin-PCNA Foci per cell												Biotin-H4K8ac Foci per cell
	No Click			iWT			FA-A						No click			iWT			FA-A
	1	0	0	17	19	2	0	5	1				1	0	0	13	2	2	0	0	2
	2	0	0	22	0	0	0	21	0				2	0	0	0	8	9	2	0	1
	1	0	0	7	3	1	1	5	5				1	0	0	5	1	0	0	2	1
	3	1	0	3	1	2	15	23	1				3	1	0	5	3	0	0	0	1
	2	0	0	5	2	0	0	0	0				2	0	0	1	1	2	2	1	1
	1	0	0	10	8	1	0	2	0				1	0	0	1	1	0	0	2	0
	2	0	0	18	1	0	2	0	0				2	0	0	11	2	0	1	1	0
	2	0	0	2	1	0	0	2	0				2	0	0	16	0	12	1	0	0
	1	0	0	3	6	1	7	4	0				1	0	0	2	0	1	1	0	1
	1	0	0	5	9	1	13	19	2				1	0	0	0	1	0	2	2	0
	2	0	0	1	0	0	1	10	2				2	0	0	12	1	1	1	0	1
	0	0	0	9	4	1	0	20	0				0	0	0	4	1	4	2	0	2
	2	0	0	10	0	0	22	2	0				2	0	0	6	1	0	0	1	4
	1	0	0	13	0	1	34	3	0				1	0	0	17	4	11	0	1	0
	2	0	0	2	0	1	38	0	0				2	0	0	3	1	2	0	0	0
	4	1	0	0	1	0	22	3	0				4	1	0	2	0	1	1	2	0
	1	0	0	7	3	1	14	12	1				1	0	0	1	4	4	2	0	0
	2	0	0	2	0	0	25	5	0				2	0	0	11	6	2	0	1	0
	0	0	0	1	2	0	20	2	0				0	0	0	3	8	1	1	1	0
	1	0	0	8	0	2	0	7	4				1	0	0	1	7	4	0	2	0
	1	0	0	17	3	0	44	0	1				1	0	0	2	2	3	0	1	0
	2	0	0	0	4	0	1	0	0				2	0	0	1	11	3	0	1	0
	2	0	0	14	4	0	1	3	2				2	0	0	1	8	1	0	1	0
	1	0	0	0	16	1	43	7	0				1	0	0	7	1	0	0	2	0
	1	0	0	1	9	0	40	0	0				1	0	0	0	2	0	0	0	0
	3	0	0	5	1	0	47	1	2				3	0	0	1	6	11	0	3	0
	1	2	0	4	0	2	8	0	2				1	2	0	3	37	1	0	5	0
	1	0	0	1	16	2	8	11	2				1	0	0	13	20	0	0	0	0
	1	0	0	6	0	1	9	0	10				1	0	0	1	35	0	0	1	0
	0	0	0	31	7	0	6	4	4				0	0	0	3	42	0	0	0	0
	0	0	0	0	0	0	2	5	0				0	0	0	10	13	1	0	0	0
	1	0	0	22	0	5	1	0	1				1	0	0	11	21	2	0	2	1
	1	0	0	2	0	0	1	0	0				1	0	0	16	61	8	0	1	0
	0	0	0	1	4	0	1	1	0				0	0	0	8	1	0	0	0	1
	1	0	0	18	3	0	1	1	0				1	0	0	15	48	0	0	1	0
	0	1	0	30	1	0	1	1	2				0	1	0	20	36	0	0	1	1
	0	0	0	0	0	1	12	0	0				0	0	0	2	30	0	0	1	0
	0	2	1	0	0	2	12	3	0				0	2	1	31	39	0	0	2	0
	0	0	0	18	0	2	9	2	1				0	0	0	14	24	4	6	1	0
	1	0	1	2	2	0	1	0	0				1	0	1	4	16	0	4	0	0
	0	0	1	19	1	2	0	3	0				0	0	1	15	44	0	1	0	2
	1	1	0	17	6	0	1	1	0				1	1	0	2	30	0	0	7	0
	0	0	0	11	2	0	14	1	0				0	0	0	1	1	2	0	1	0
	1	3	0	2	6	1	9	5	0				1	3	0	3	1	0	0	3	0
	0	1	0	0	4	0	8	3	1				0	1	0	2	0	4	0	1	0
	0	0	0	0	15	0	2	0	0				0	0	0	2	0	2	0	7	0
	0	0	0	0	6	0	1	0	0				0	0	0	3	0	0	2	0	0
	1	0	0	5	4	0	3	0	0				1	0	0	0	1	0	0	0	1
	2	0	0	15	4	1	8	0	0				2	0	0	4	1	0	16	24	0
	0	0	0	0	6	1	9	1	1				0	0	0	2	1	0	17	12	0
	2	1	0	0	4	0	0	0	1				2	1	0	4	0	0	9	1	0
	0	4	0	0	11	0	8	2	3				0	4	0	9	0	1	0	16	0
	1	3	0	0	2	0	0	0	0				1	3	0	5	0	3	0	0	1
	0	2	0	0	3	1	14	2	1				0	2	0	2	1	1	1	1	0
	0	1	0	0	18	0	22	0	5				0	1	0	9	1	0	0	23	0
	1	2	0	0	8	1	0	0	4				1	2	0	2	0	2	47	0	0
	0	1	0	0	4	0	1	0	4				0	1	0	7	0	5	3	0	0
	0	3	0	0	0	0	8	0	4				0	3	0	2	3	1	6	0	0
	0	8	0	0	1	0	1	0	0				0	8	0	0	1	0	53	17	1
	0	4	0	0	0	0	6	0	1				0	4	0	0	2	1	9	0	1
	1	1	0	0	0	0	5	0	0				1	1	0	2	4	0	48	13	4
	1	6	0	0	0	1	6	0	0				1	6	0	10	0	1	6	1	0
	0	0	0	0	9	0	4	0	2				0	0	0	14	1	0	7	0	3
	0	2	0	0	1	0	1	1	0				0	2	0	7	0	1	24	3	0
	1	3	0	0	3	0	2	1	0				1	3	0	2	1	0	18	3	0
	0	3	0	0	7	0	4	1	0				0	3	0	2	0	1	29	5	0
	1	2	0	0	14	3	8	0	0				1	2	0	4	0	1	16	21	0
	0	3	0	0	7	5	0	0	0				0	3	0	3	1	1	12	1	1
	0	4	0	0	10	6	0	0	7				0	4	0	3	0	1	6	10	0
	0	10	0	0	1	1	0	0	2				0	10	0	10	0	1	32	14	0
	0	1	0	0	15	0	15	0	0				0	1	0	4	1	0	1	20	0
	0	0	0	0	0	0	0	0	0				0	0	0	4	1	1	1	1	0
	0	0	0	0	8	0	4	0	0				0	0	0	4	0	0	0	0	0
	1	0	0	0	1	0	11	0	1				1	0	0	2	0	1	4	0	0
	0	0	0	0	3	0	8	0	2				0	0	0	5	0	0	0	23	0
	0	1	0	0	0	0	0	1	3				0	1	0	2	0	0	4	9	0
	0	0	0	0	2	1	11	0	2				0	0	0	4	5	2	1	0	0
	0	0	0	0	11	1	4	0	0				0	0	0	1	4	0	1	0	0
	0	0	0	0	3	3	20	0	1				0	0	0	0	7	1	0	0	0
	0	2	0	0	10	2	16	7	8				0	2	0	1	3	2	5	1	0
	1	0	0	0	14	0	0	0	7				1	0	0	3	1	1	0	0	0
	0	0	0	0	16	1	0	0	8				0	0	0	2	0	3	1	1	1
	0	0	0	0	7	1	8	3	6				0	0	0	3	2	0	1	0	2
	0	0	0	0	1	0	0	4	0				0	0	0	0	3	0	0	1	0
	1	0	0	0	1	0	0	8	4				1	0	0	4	3	0	0	0	1
	0	0	0	0	2	1	0	8	3				0	0	0	0	6	0	0	0	1
	1	1	0	0	19	4	1	2	0				1	1	0	4	6	0	0	0	0
	0	0	0	0	12	8	1	1	6				0	0	0	0	3	0	0	1	0
	0	0	0	0	7	0	10	5	9				0	0	0	3	12	0	0	0	0
	1	0	0	2	7	9	0	3	0				1	0	0	5	13	0	0	0	0
	0	0	0	1	1	0	0	1	7				0	0	0	10	7	1	0	1	4
	0	0	0	1	23	12	0	5	1				0	0	0	2	28	0	1	0	0
	0	0	0	2	6	3	0	0	0				0	0	0	4	13	0	0	0	0
	0	0	0	3	11	12	4	0	4				0	0	0	2	8	0	2	0	0
	0	0	0	1	1	0	0	1	0				0	0	0	12	1	0	0	1	0
	2	0	0	4	1	2	0	6	0				2	0	0	4	8	0	1	0	0
	1	0	0	1	0	50	0	5	8				1	0	0	7	6	0	6	1	2
	0	0	0	1	0	28	0	4	2				0	0	0	8	0	0	8	1	1
	0	0	0	1	2	0	11	0	0				0	0	0	0	1	0	0	3	1
	0	0	0	1	0	2	5	6	0				0	0	0	2	12	0	1	2	0
	0	0	1	0	0	0	1	4	0				0	0	1	4	0	0	0	1	0
	0	0	0	3	0	0	3	0	0				0	0	0	23	0	0	0	1	0
	0	0	0	1	0	7	0	15	1				0	0	0	6	0	0	0	2	0
	0	0	0	15	7	2	1	8	3				0	0	0	7	0	0	2	1	1
	0	0	0	17	0	0	0	1	1				0	0	0	15	4	0	0	0	4
	0	0	0	2	0	2	0	1	2				0	0	0	2	0	1	0	3	2
	0	0	0	19	0	1	4	1	1				0	0	0	6	0	1	1	0	2
	0	0	0	11	0	2	2	0	1				0	0	0	4	0	0	0	1	0
	0	0	0	16	1	0	2	1	11				0	0	0	0	4	2	1	1	3
	0	0	0	13	0	2	4	1	1				0	0	0	2	2	0	1	0	3
	0	0	0	30	0	1	4	1	1				0	0	0	2	8	0	0	1	0
	2	0	0	2	8	0	6	0	3				2	0	0	15	8	0	0	1	1
	0	0	0	23	1	0	0	3	1				0	0	0	17	11	0	1	1	0
	0	0	0	1	0	3	8	0	0				0	0	0	3	0	0	0	0	0
	1	0	0	1	13	0	1	1	1				1	0	0	6	6	0	6	2	0
	1	0	0	37	15	0	7	0	0				1	0	0	14	0	0	8	0	0
	0	0	0	0	0	1	0	0	0				0	0	0	4	0	0	14	1	0
	0	0	0	16	19	0	0	0	0				0	0	0	27	4	1	4	0	0
	0	0	0	13	20	1	3	1	3				0	0	0	4	10	1	5	0	0
	0	0	0	12	13	2	1	0	0				0	0	0	2	7	5	5	0	1
	0	0	0	23	18	12	1	0	1				0	0	0	1	12	3	1	1	0
	3	0	0	1	1	0	0	0	0				3	0	0	7	0	0	2	0	0
	3	0	0	26	12	0	0	0	4				3	0	0	8	0	0	6	0	1
	2	0	0	1	18	0	6	0	0				2	0	0	7	1	1	8	2	0
	2	0	0	1	0	1	1	2	3				2	0	0	1	0	3	0	5	0
	2	1	1	1	0	0	0	0	0				2	1	1	1	0	0	13	1	0
	3	0	1	23	4	7	0	0	7				3	0	1	3	6	1	0	1	0
	4	0	0	8	0	15	1	1	2				4	0	0	2	2	1	4	0	0
	3	0	0	1	0	18	0	0	9				3	0	0	0	1	0	6	1	1
	5	0	0	3	7	7	0	2	5				5	0	0	1	2	0	0	1	0
	7	0	0	3	6	0	0	0	5				7	0	0	1	1	2	6	1	1
	0	0	0	6	0	6	1	1	0				0	0	0	7	0	2	0	0	0
	1	0	0	0	1	0	1	0	0				1	0	0	11	4	0	0	0	0
	3	1	0	0	4	4	2	1	0				3	1	0	1	0	0	6	0	2
	2	0	0	7	10	0	1	0	0				2	0	0	1	0	3	1	1	0
	3	0	0	1	0	0	4	0	0				3	0	0	3	3	4	5	1	1
	1	0	0	1	4	10	1	0	0				1	0	0	9	1	2	4	0	2
	0	0	0	1	0	1	2	0	1				0	0	0	9	0	6	0	0	0
	3	0	0	0	5	14	1	0	1				3	0	0	2	1	3	0	1	1
	2	0	0	0	0	9	3	1	0				2	0	0	0	0	1	6	0	2
	1	0	0	1	5	0	1	0	2				1	0	0	12	0	5	3	2	0
	0	0	1	0	3	6	0	0	0				0	0	1	2	0	1	2	2	0
	1	0	0	0	1	9	1	2	0				1	0	0	0	0	3	2	1	0
	3	0	0	0	0	0	1	0	1				3	0	0	0	13	0	3	0	0
	1	0	0	1	2	4	2	0	0				1	0	0	1	3	0	2	0	1
	0	0	0	0	9	0	1	0	0				0	0	0	12	0	0	0	0	0
	0	0	0	0	1	2	1	0	0				0	0	0	3	0	0	0	1	0
	1	0	0	12	0	7	24	0	0				1	0	0	7	0	1	1	1	0
	1	0	0	1	7	5	8	0	2				1	0	0	8	1	0	2	2	0
	0	0	1	1	0	0	2	3	0				0	0	1	1	1	1	0	0	0
	4	0	0	4	0	0	1	0	0				4	0	0	4	1	0	1	1	0
	0	0	0	3	0	0	2	3	0				0	0	0	1	1	0	0	0	3
	2	0	0	3	1	0	21	0	0				2	0	0	0	2	0	0	0	0
	0	0	0	0	0	0	4	0	0				0	0	0	0	3	0	1	1	0
	0	0	0	1	0	0	2	1	0				0	0	0	1	0	0	0	1	0
	1	0	0	0	0	0	1	0	0				1	0	0	1	0	0	0	1	0
	0	0	0	1	0	0	0	0	0				0	0	0	28	0	0	0	0	0
	0	0	0	20	1	13	1	0	0				0	0	0	1	9	9	0	0	0
	1	0	0	32	2	6	9	0	0				1	0	0	2	0	0	0	1	0
	0	0	0	0	2	5	1	0	0				0	0	0	4	2	0	1	0	1
	1	0	0	2	0	16	0	0	0				1	0	0	7	4	0	1	1	0
	0	0	0	3	0	5	26	0	0				0	0	0	2	4	3	1	1	1
	1	0	1	5	0	0	1	0	0				1	0	1	6	4	0	4	1	0
	4	0	0	4	1	9	6	0	0				4	0	0	8	1	0	0	1	2
	2	0	0	13	0	15	17	0	0				2	0	0	8	0	0	11	0	0
	1	0	0	2	12	0	22	0	0				1	0	0	3	0	0	5	2	0
	1	0	0	14	1	6	26	0	3				1	0	0	26	0	2	10	0	0
	0	0	0	15	0	9	1	0	0				0	0	0	1	4	0	0	0	4
	2	0	1	14	0	19	5	0	0				2	0	1	1	13	0	0	2	0
	3	0	0	10	1	0	13	0	0				3	0	0	1	0	0	1	0	0
	2	0	3	16	0	4	1	0	0				2	0	3	3	1	0	1	0	0
	1	0	0	3	0	0	0	0	0				1	0	0	3	0	2	4	3	0
	2	0	0	1	0	1	1	0	0				2	0	0	3	0	0	2	0	0
	6	0	0	21	0	0	30	0	0				6	0	0	34	0	1	1	1	0
	0	0	0	1	1	1	26	0	0				0	0	0	54	0	0	3	1	0
	1	0	0	1	0	1	1	0	1				1	0	0	44	0	1	5	0	0
	2	0	0	30	0	0	0	0	0				2	0	0	12	0	0	0	3	3
	0	0	0	2	0	1	0	0	0				0	0	0	5	0	1	0	0	0
	1	0	0	1	5	1	1	1	0				1	0	0	20	0	1	1	0	0
	3	0	0	8	1	0	6	0	0				3	0	0	55	0	2	0	1	0
	1	1	0	31	0	0	19	0	0				1	1	0	40	1	0	0	0	0
	0	0	0	10	0	0	6	0	0				0	0	0	42	0	0	1	0	0
	2	0	0	28	0	4	16	0	0				2	0	0	7	0	5	0	0	0
	1	1	0	9	0	0	26	0	0				1	1	0	7	0	3	0	0	0
	0	0	0	5	0	0	16	0	0				0	0	0	15	2	2	0	0	0
	2	0	0	14	2	3	5	0	0				2	0	0	4	0	1	0	0	0
	2	0	0	2	6	0	3	0	0				2	0	0	27	0	1	0	0	0
	1	0	0	2	0	0	5	1	0				1	0	0	14	0	0	0	0	0
	4	0	0	0	0	1	5	0	0				4	0	0	3	3	0	2	1	0
	6	1	1	1	0	0	16	0	0				6	1	1	4	2	0	0	0	0
	3	0	0	5	0	0	4	0	0				3	0	0	4	1	0	0	0	0
	1	0	0	0	5	0	16	0	0				1	0	0	38	0	0	2	1	0
	3	0	0	6	1	1	23	0	0				3	0	0	2	0	10	6	0	0
	3	0	0	12	0	1	0	1	0				3	0	0	38	3	0	0	0	0
	1	0	0	5	1	2	0	0	0				1	0	0	19	0	2	6	1	0
	3	0	0	2	0	1	19	0	0				3	0	0	5	0	22	6	1	0
	2	0	0	7	0	0	13	0	0				2	0	0	15	0	0	4	0	0
	1	0	0	5	4	0	14	1	0				1	0	0	16	6	0	1	1	0
	1	0	0	2	5	0	6	0	0				1	0	0	15	0	0	0	1	0
	1	0	0	2	1	0	0	0	0				1	0	0	12	1	1	0	0	0
	2	1	0	0	0	0	2	0	0				2	1	0	11	0	13	0	0	0
	4	0	0	0	1	0	8	1	0				4	0	0	10	1	0	0	3	0
	2	0	0	0	0	0	0	0	1				2	0	0	16	0	8	0	2	0
	2	0	0	4	1	0	17	2	0				2	0	0	25	0	1	0	1	0
	6	0	0	4	0	0	6	0	3				6	0	0	27	0	22	0	1	0
	3	0	0	0	3	0	4	0	0				3	0	0	3	1	3	0	3	0
	4	0	0	1	0	0	10	0	0				4	0	0	10	0	0	1	0	0
	1	0	0	4	1	0	11	1	1				1	0	0	23	0	6	3	0	0
	2	0	0	6	1	0	0	1	2				2	0	0	24	2	0	1	1	0
	5	0	0	12	2	0	1	0	0				5	0	0	14	1	0	3	1	0
	1	0	0	5	0	0	0	0	0				1	0	0	6	2	0	0	3	0
	2	0	0	2	1	0	0	0	0				2	0	0	13	0	1	1	1	0
	3	0	0	0	0	0	17	0	1				3	0	0	30	3	0	2	0	0
	3	0	0	9	1	0	0	1	1				3	0	0	5	1	1	0	0	0
	2	0	1	3	1	0	17	1	1				2	0	1	5	4	2	1	0	0
	2	0	0	0	1	0	1	0	2				2	0	0	18	0	6	3	0	0
	3	0	0	0	2	0	21	4	0				3	0	0	30	1	0	0	0	0
	3	0	0	3	2	1	11	6	1				3	0	0	7	0	0	2	0	0
	2	0	0	1	1	0	0	1	1				2	0	0	37	0	2	0	1	0
	1	1	0	7	3	0	0	0	0				1	1	0	12	3	0	0	2	0
	9	0	0	0	0	0	3	1	0				9	0	0	20	0	4	0	1	0
	2	1	0	0	1	0	0	0	0				2	1	0	6	0	28	0	1	0
	2	0	0	0	1	0	0	1	1				2	0	0	14	0	0	0	0	0
	8	0	0	7	0	3	0	1	0				8	0	0	0	0	0	0	0	0
	3	0	0	0	1	0	0	0	0				3	0	0	0	0	2	0	0	0
	4	0	0	0	2	0	0	2	0				4	0	0	15	0	2	0	2	0
	5	0	0	2	1	0	3	0	1				5	0	0	9	0	12	0	0	0
	1	0	0	16	1	0	0	0	1				1	0	0	2	2	0	0	0	0
	3	0	0	0	1	0	3	2	2				3	0	0	15	1	4	0	1	0
	1	0	1	1	1	0	0	0	0				1	0	1	4	2	0	0	1	0
	3	0	0	2	1	0	0	5	0				3	0	0	11	0	0	0	0	0
	9	0	0	21	1	0	0	0	0				9	0	0	5	0	0	0	0	0
	3	0	0	2	1	1	0	1	0				3	0	0	0	0	0	0	1	0
	2	0	0	23	1	4	0	1	1				2	0	0	1	1	3	0	1	0
	3	0	0	0	1	7	0	7	1				3	0	0	3	3	0	0	0	0
	2	0	0	1	0	6	0	1	0				2	0	0	1	0	3	0	3	0
	2	1	0	2	0	4	0	0	0				2	1	0	12	0	1	0	1	0
	1	0	0	7	1	1	1	0	0				1	0	0	5	1	0	0	2	0
	0	0	0	2	0	0	0	0	0				0	0	0	4	0	1	0	1	0
	0	0	0	5	0	0	0	0	0				0	0	0	1	0	0	0	1	0
	1	0	0	4	1	0	0	3	0				1	0	0	8	0	4	0	0	0
	0	0	0	12	1	11	0	1	0				0	0	0	4	0	9	0	1	0
	1	0	0	10	2	1	0	1	1				1	0	0	2	6	10	0	1	0
	0	0	0	4	0	0	1	5	0				0	0	0	5	0	14	0	1	0
	0	0	0	38	5	0	1	4	0				0	0	0	3	0	1	0	0	0
	0	0	0	33	0	0	0	2	0				0	0	0	0	0	0	0	2	0
	0	0	0	49	0	1	0	0	2				0	0	0	1	0	0	0	1	0
	1	0	0	24	0	3	0	0	1				1	0	0	1	3	0	0	1	0
	1	0	0	1	0	4	0	1	0				1	0	0	1	1	0	0	4	0
	0	0	0	41	0	1	0	3	2				0	0	0	1	2	0	0	1	0
	1	0	1	1	1	2	0	0	0				1	0	1	5	0	0	0	3	0
	2	0	0	30	1	2	1	0	0				2	0	0	4	3	0	0	1	0
	1	0	0	27	3	4	1	3	0				1	0	0	3	0	0	0	1	0
	0	0	0	37	0	12	1	1	0				0	0	0	4	1	0	0	1	0
	1	1	0	3	0	0	3	0	0				1	1	0	15	3	0	0	1	0
	1	0	0	29	0	12	0	0	0				1	0	0	3	0	0	1	0	0
	1	0	1	21	0	0	1	0	0				1	0	1	0	0	0	0	2	0
	3	0	0	2	4	0	0	1	0				3	0	0	27	0	0	0	0	0
	1	0	0	1	1	6	1	33	0				1	0	0	5	2	1	0	2	1
	2	0	1	6	1	10	1	28	0				2	0	1	16	0	0	0	0	0
	2	0	0	15	0	0	2	27	1				2	0	0	1	0	0	1	0	0
	0	1	0	11	0	0	0	64	0				0	1	0	25	2	6	1	1	2
	2	0	1	20	0	4	0	13	0				2	0	1	3	0	1	0	1	0
	0	0	0	16	4	13	0	28	1				0	0	0	1	0	0	0	1	0
	0	0	1	17	0	3	2	27	0				0	0	1	15	2	2	0	0	0
	1	0	0	22	5	0	27	0	0				1	0	0	2	0	7	0	0	0
	2	0	0	15	0	2	5	14	0				2	0	0	0	0	1	3	0	0
	0	0	0	1	1	8	6	53	0				0	0	0	5	0	3	1	0	0
	0	0	0	18	2	0	1	0	0				0	0	0	18	2	1	0	0	0
	0	0	2	20	4	6	14	1	0				0	0	2	0	0	0	0	0	0
	0	0	0	1	0	13	33	1	0				0	0	0	1	0	5	0	0	0
	1	0	0	28	3	0	17	1	0				1	0	0	6	1	18	0	0	0
	0	0	0	16	0	0	8	14	0				0	0	0	12	0	0	0	0	0
	0	0	1	2	5	1	38	1	0				0	0	1	9	0	13	1	1	1
	0	0	0	23	3	5	5	2	0				0	0	0	7	0	1	0	0	0
	0	0	0	2	0	0	12	1	0				0	0	0	4	0	0	1	0	1
	0	0	0	0	5	0	0	1	0				0	0	0	18	0	11	0	0	0
	0	0	2	1	0	0	0	29	0				0	0	2	11	0	13	0	0	0
	0	0	4	10	0	1	1	23	0				0	0	4	7	4	5	0	0	0
	0	0	0	0	0	0	6	28	0				0	0	0	8	2	3	1	0	0
	1	0	1	0	0	1	2	0	0				1	0	1	5	0	27	0	0	0
	1	0	2	1	1	4	1	8	0				1	0	2	16	0	0	1	0	0
	0	0	3	32	0	0	0	1	0				0	0	3	1	3	16	1	1	1
	0	0	3	1	1	0	0	18	0				0	0	3	0	0	13	0	1	0
	0	0	2	18	0	0	0	4	0				0	0	2	5	1	11	0	0	0
	0	0	0	3	0	8	1	1	0				0	0	0	3	2	0	1	0	0
	0	0	1	3	0	7	1	11	0				0	0	1	14	1	3	0	0	0
	1	0	1	3	1	0	0	24	0				1	0	1	11	0	6	0	0	0
	0	0	0	2	4	0	0	28	0				0	0	0	0	0	0	0	0	0
	1	0	3	45	0	4	0	13	0				1	0	3	10	1	17	0	1	0
	0	0	0	6	7	2	1	9	0				0	0	0	3	0	0	0	0	0
	0	0	0	8	0	1	0	23	0				0	0	0	6	0	3	0	0	0
	1	0	4	1	0	5	1	0	0				1	0	4	8	0	0	0	0	0
	1	0	2	17	5	1	2	25	0				1	0	2	0	1	3	1	0	0
	1	0	4	1	0	0	9	0	0				1	0	4	6	0	6	0	0	0
	0	0	0	0	4	2	7	18	0				0	0	0	1	0	2	0	0	0
	1	0	0	0	0	7	8	1	0				1	0	0	1	3	8	0	2	0
	1	0	1	22	0	0	2	0	0				1	0	1	5	0	6	0	4	2
	0	0	0	0	0	10	2	27	0				0	0	0	5	0	3	0	0	0
	1	0	0	30	3	0	3	25	0				1	0	0	2	0	15	0	0	0
	0	0	0	19	0	1	3	0	0				0	0	0	4	0	17	0	0	0
	0	0	0	2	0	0	0	1	0				0	0	0	5	1	1	0	0	0
	0	0	0	16	0	0	6	0	0				0	0	0	7	0	0	0	0	2
	0	0	0	0	1	0	1	1	0				0	0	0	6	0	0	0	2	0
	1	0	0	0	1	0	2	11	0				1	0	0	4	4	6	0	0	1
	0	0	0	12	0	0	1	0	0				0	0	0	1	0	21	0	0	0
	0	0	0	7	0	0	5	0	0				0	0	0	0	1	13	0	0	2
	1	0	0	22	2	0	1	0	0				1	0	0	1	0	14	0	0	0
	4	0	0	47	1	0	2	8	0				4	0	0	5	2	23	0	0	0
	1	0	1	0	0	0	0	6	0				1	0	1	2	1	0	0	0	0
	1	0	0	0	1	0	0	0	0				1	0	0	11	1	0	0	1	1
	3	0	0	30	4	0	1	6	0				3	0	0	4	0	9	0	0	0
	2	0	0	1	1	3	0	2	0				2	0	0	4	6	1	0	0	1
	1	0	0	4	1	1	8	13	0				1	0	0	9	2	10	0	0	1
	1	0	0	40	1	3	8	4	0				1	0	0	8	4	1	0	0	0
	1	0	0	36	1	3	3	6	0				1	0	0	2	0	7	0	0	0
	1	0	0	14	0	2	10	4	0				1	0	0	4	0	4	0	0	0
	0	0	0	4	1	0	1	2	0				0	0	0	0	0	2	0	0	1
	1	0	1	1	0	3	3	7	0				1	0	1	2	0	17	0	0	2
	0	0	0	43	0	0	3	3	0				0	0	0	0	0	1	0	0	0
	0	0	0	4	4	3	0	3	0				0	0	0	2	8	3	0	0	0
	0	0	1	27	1	2	6	13	0				0	0	1	3	0	0	0	1	0
	1	0	0	1	1	4	1	5	0				1	0	0	2	2	2	0	0	0
	2	0	1	15	0	0	8	4	0				2	0	1	0	0	16	0	0	0
	1	0	0	6	3	0	1	0	0				1	0	0	1	0	1	0	0	0
	0	0	1	2	0	9	5	9	0				0	0	1	0	3	1	0	0	0
	0	0	2	1	0	0	7	11	0				0	0	2	8	1	1	0	0	0
	1	0	2	34	0	18	4	1	0				1	0	2	3	0	0	0	0	0
	0	0	1	2	3	0	4	9	0				0	0	1	5	0	0	0	0	0
	0	0	1	15	1	1	1	0	0				0	0	1	2	1	2	0	0	0
	1	0	0	5	0	1	1	3	0				1	0	0	5	0	9	9	0	0
	0	0	1	0	2	1	0	0	0				0	0	1	0	2	4	1	0	0
	0	0	2	20	0	0	0	0	0				0	0	2	0	0	1	5	1	0
	0	0	5	19	0	2	0	0	0				0	0	5	3	0	1	2	2	0
	0	0	9	33	0	17	3	7	4				0	0	9	2	6	0	17	0	0
	1	0	0	20	0	3	7	5	0				1	0	0	1	3	1	5	1	0
	1	0	3	24	0	0	0	0	0				1	0	3	5	2	32	0	0	0
	0	0	0	2	0	1	0	1	0				0	0	0	0	5	1	1	0	1
	0	0	2	12	0	1	3	0	0				0	0	2	3	4	1	6	1	0
	0	0	2	5	0	1	5	0	0				0	0	2	1	1	26	0	0	0
	0	0	2	10	0	1	6	3	0				0	0	2	3	0	3	6	1	0
	0	0	4	24	1	0	1	0	0				0	0	4	1	0	21	0	1	1
	1	0	0	0	0	0	6	8	0				1	0	0	1	0	12	1	0	0
	2	0	1	32	5	7	2	7	0				2	0	1	1	0	3	4	0	0
	1	0	1	4	3	6	0	0	8				1	0	1	0	1	3	0	1	0
	1	0	1	27	0	9	0	3	2				1	0	1	1	1	5	0	1	1
	1	0	0	1	1	0	2	0	0				1	0	0	1	9	0	1	0	0
	1	0	0	6	1	10	0	0	0				1	0	0	3	0	0	10	0	1
	0	0	0	0	3	1	3	0	0				0	0	0	0	0	0	0	3	0
	0	0	0	31	1	2	0	0	1				0	0	0	2	1	0	2	0	0
	1	0	0	2	0	2	0	1	7				1	0	0	3	0	0	4	3	0
	0	0	0	15	0	7	0	0	7				0	0	0	5	1	0	0	1	0
	1	0	0	18	2	0	7	1	0				1	0	0	3	2	0	7	0	0
	1	0	1	5	0	12	0	0	7				1	0	1	3	0	0	0	2	0
	2	0	0	33	5	0	0	1	1				2	0	0	0	1	0	5	1	0
	0	0	2	46	9	0	1	0	0				0	0	2	11	0	6	13	0	1
	0	0	0	4	0	9	0	0	2				0	0	0	0	1	2	3	0	0
	0	1	0	2	1	0	0	0	2				0	1	0	5	3	5	12	0	0
	1	0	0	17	7	11	0	0	0				1	0	0	3	10	0	8	0	0
	1	0	0	1	0	3	0	3	2				1	0	0	3	0	0	0	0	1
	1	0	0	2	0	0	0	0	0				1	0	0	6	0	0	0	0	0
	2	0	0	1	2	1	1	0	0				2	0	0	0	6	0	8	0	0
	2	0	0	2	3	3	0	1	3				2	0	0	0	1	1	1	0	0
	1	0	0	4	1	4	0	0	0				1	0	0	0	1	0	13	1	0
	1	0	1	5	0	0	1	3	0				1	0	1	0	4	2	0	1	0
	2	0	1	5	4	0	0	3	1				2	0	1	1	12	1	1	0	0
	0	0	0	12	3	3	0	0	4				0	0	0	1	4	0	2	0	0
	1	0	0	1	2	0	4	1	2				1	0	0	0	4	7	1	0	0
	2	0	0	6	1	0	5	1	0				2	0	0	0	0	3	1	1	0
	1	0	0	6	2	1	0	3	0				1	0	0	1	1	2	2	0	0
	1	0	0	7	0	1	2	1	4				1	0	0	0	0	0	0	0	0
	1	1	0	3	1	1	1	0	0				1	1	0	1	8	5	1	0	0
	0	0	0	2	1	2	0	1	0				0	0	0	1	0	0	1	0	0
	3	0	0	1	1	0	11	1	0				3	0	0	0	15	1	2	3	0
	1	0	1	17	2	3	2	0	7				1	0	1	0	0	0	1	1	0
	1	0	0	12	1	4	2	2	0				1	0	0	0	1	2	1	0	0
	1	0	0	5	3	0	3	2	15				1	0	0	0	9	0	0	0	0
	0	0	1	10	0	0	4	0	1				0	0	1	1	0	7	3	1	0
	0	0	0	6	0	1	8	0	11				0	0	0	0	9	0	5	1	0
	0	0	0	19	0	0	0	0	9				0	0	0	0	0	0	0	1	0
	0	0	0	23	0	0	0	1	5				0	0	0	0	1	0	0	0	0
	2	0	0	4	0	0	0	1	12				2	0	0	0	1	1	2	1	0
	0	0	0	16	0	2	0	0	10				0	0	0	1	5	1	2	0	0
	0	0	0	5	0	0	0	0	11				0	0	0	12	10	0	0	1	0
	0	0	0	3	0	6	0	1	6				0	0	0	3	15	0	1	3	0
	0	0	0	3	0	2	4	0	0				0	0	0	4	4	1	18	1	0
	0	0	0	9	0	3	1	0	3				0	0	0	5	4	0	1	4	0
	0	0	1	4	1	0	3	0	10				0	0	1	3	3	1	0	0	0
	0	1	0	16	9	1	2	3	0				0	1	0	1	2	3	1	1	0
	0	0	0	18	10	0	0	1	2				0	0	0	2	9	0	5	1	0
	0	1	1	4	0	0	5	1	4				0	1	1	4	0	0	0	1	0
	0	0	0	7	0	1	5	0	3				0	0	0	3	5	0	5	1	0
	0	0	0	6	1	1	2	0	1				0	0	0	2	13	0	5	0	0
	1	0	0	11	0	1	3	1	7				1	0	0	5	0	1	0	2	0
	0	0	0	1	2	6	8	2	0				0	0	0	6	1	2	1	0	0
	0	0	0	1	0	1	2	3	4				0	0	0	1	2	0	3	0	0
	0	0	0	7	0	2	0	0	0				0	0	0	5	10	0	8	0	0
	0	0	1	0	3	3	0	1	5				0	0	1	0	1	1	0	1	0
	0	0	0	10	0	4	1	7	0				0	0	0	7	5	0	6	0	0
	0	0	1	3	6	5	0	1	0				0	0	1	1	0	2	1	1	0
	0	0	0	0	2	1	0	2	0				0	0	0	3	7	1	0	4	0
	0	0	0	0	1	2	0	1	0				0	0	0	0	3	1	0	2	0
	0	0	1	0	0	8	1	2	0				0	0	1	0	1	0	1	2	0
	0	0	0	9	1	3	1	1	0				0	0	0	4	2	0	8	1	0
	0	0	0	1	9	0	0	0	0				0	0	0	2	0	3	2	5	0
	0	0	0	0	1	4	0	1	3				0	0	0	1	6	0	11	0	0
	0	0	0	3	0	1	0	0	4				0	0	0	0	0	2	2	1	0
	0	0	0	4	10	3	0	0	0				0	0	0	2	0	0	0	0	0
	0	0	0	21	0	0	1	6	1				0	0	0	1	6	0	2	0	0
	0	0	0	10	1	0	0	0	1				0	0	0	2	6	0	1	1	0
	0	0	0	9	3	8	5	1	3				0	0	0	0	1	0	2	1	0
	0	0	0	0	0	1	11	0	0				0	0	0	2	1	0	13	1	0
	0	0	0	19	0	0	1	0	5				0	0	0	5	1	0	3	1	0
	0	0	0	0	6	0	1	0	10				0	0	0	1	0	0	2	1	0
	0	0	0	0	0	2	0	1	0				0	0	0	2	0	0	3	2	0
	0	0	0	1	0	0	3	1	12				0	0	0	4	4	0	1	1	0
	0	0	0	15	0	0	0	1	0				0	0	0	9	2	3	0	3	0
	0	0	0	3	3	0	1	2	0				0	0	0	4	0	0	1	4	0
	1	0	1	1	2	2	11	0	0				1	0	1	4	0	0	4	0	1
	0	0	2	1	9	0	0	0	1				0	0	2	6	4	0	1	1	0
	0	0	1	1	24	1	0	0	2				0	0	1	3	3	0	2	2	0
	0	0	1	0	11	0	8	0	4				0	0	1	1	0	0	6	2	0
	0	0	2	2	27	0	3	1	0				0	0	2	0	1	0	3	0	0
	1	0	3	13	42	2	3	0	1				1	0	3	1	8	0	5	5	0
	1	0	2	3	14	0	42	0	0				1	0	2	0	0	0	16	1	0
	0	0	1	4	0	0	10	0	0				0	0	1	1	0	0	44	0	0
	0	0	0	1	30	1	10	1	8				0	0	0	0	1	1	1	2	0
	0	0	1	2	5	0	5	0	0				0	0	1	0	2	0	2	2	0
	0	0	1	10	65	1	1	1	0				0	0	1	0	2	0	0	0	0
	0	0	1	6	2	1	24	2	0				0	0	1	1	6	1	30	0	0
	1	0	1	2	4	2	0	3	5				1	0	1	0	0	0	0	2	0
	0	0	1	12	1	0	1	0	0				0	0	1	0	1	0	5	0	0
	0	0	1	0	11	0	2	0	2				0	0	1	0	2	2	2	2	0
	0	0	1	0	4	3	33	0	0				0	0	1	0	4	1	10	1	0
	1	0	1	8	0	0	1	0	3				1	0	1	0	0	0	35	2	0
	0	0	0	1	6	0	13	0	1				0	0	0	1	5	0	6	0	0
	2	0	1	1	8	0	0	0	0				2	0	1	0	0	0	1	0	0
	1	0	1	3	6	10	4	0	2				1	0	1	0	4	0	1	1	0
	1	0	3	0	0	0	5	0	5				1	0	3	0	5	6	11	1	0
	1	0	1	2	4	0	7	0	0				1	0	1	0	1	0	1	2	0
	1	0	2	1	11	0	3	0	7				1	0	2	0	2	0	3	0	0
	1	0	4	0	0	5	2	0	0				1	0	4	0	1	1	1	1	0
	1	0	0	1	1	0	3	0	4				1	0	0	0	9	0	5	3	0
	0	0	1	2	4	2	1	0	3				0	0	1	1	0	0	2	1	0
	1	0	2	1	0	2	1	0	0				1	0	2	1	0	1	0	1	0
	0	0	1	1	0	0	2	1	2				0	0	1	0	0	0	2	11	0
	1	0	0	1	0	0	3	0	3				1	0	0	0	2	1	1	9	0
	0	0	1	1	0	0	1	1	0				0	0	1	0	1	0	3	0	0
	0	0	1	0	0	12	2	1	1				0	0	1	0	0	1	13	1	0
	0	0	0	0	3	5	0	3	4				0	0	0	0	1	0	3	1	0
	0	1	0	0	0	4	1	2	6				0	1	0	0	2	1	11	1	0
	0	0	0	0	0	4	1	0	0				0	0	0	0	0	0	7	0	0
	0	0	1	0	0	6	18	0	4				0	0	1	0	0	0	14	3	0
	0	0	0	0	0	14	12	0	4				0	0	0	0	1	0	3	1	0
	0	0	0	0	2	10	5	3	2				0	0	0	0	0	0	1	3	0
	0	0	0	0	4	23	11	0	4				0	0	0	0	0	0	19	0	0
	0	0	0	0	0	0	2	2	0				0	0	0	0	0	0	4	4	0
	0	0	0	0	0	0	8	1	0				0	0	0	0	0	0	0	5	0
	0	0	0	0	3	1	4	1	3				0	0	0	0	2	0	8	11	0
	0	0	0	0	1	0	11	0	7				0	0	0	0	1	0	16	1	0
	0	0	0	0	1	9	11	1	1				0	0	0	0	6	0	4	1	0
	0	0	0	0	2	0	12	0	0				0	0	0	0	0	0	10	0	0
	0	0	0	0	0	1	16	4	0				0	0	0	0	36	0	2	3	0
	0	0	0	0	4	0	41	2	0				0	0	0	0	0	2	5	7	0
	0	0	0	0	8	1	9	0	0				0	0	0	0	7	0	8	4	0
	0	0	0	19	14	0	2	1	0				0	0	0	0	0	2	5	4	0
	0	0	0	9	0	0	8	2	0				0	0	0	0	13	1	9	0	0
	0	0	0	20	1	0	11	3	0				0	0	0	0	0	1	1	0	0
	0	0	0	9	0	3	1	0	0				0	0	0	0	19	0	5	25	0
	0	0	0	4	9	1	11	0	0				0	0	0	0	0	0	0	0	0
			0	6	0	0	0	5	0						0	3	2	0	1	0	0
			0	17	0	3	1	4	0						0	0	6	0	0	1	0
			0	4	7	0	2	0	0						0	0	4	0	1	0	0
			0	3	0	0	6	1	1						0	2	28	0	0	0	0
			0	5	0	0	0	0	0						0	1	14	0	0	24	0
			0	8	0	1	5	2	0						0	6	3	0	1	7	0
			1	3	3	2	4	0	0						1	5	7	0	1	3	0
			0	2	4	1	0	0	0						0	6	0	0	0	1	0
			0		11	0	3	0	0						0	6	16	0	1	1	0
			0		0	7	1	1	0						0	3	0	0	1	0	1
			0		5	1	7	1	1						0	0	4	0	1	0	0
			0		6	1	9	0	0						0	1	1	0	2	0	0
			0		9	0	4	2	0						0	5	4	0	3	0	0
			0		1	1	0	0	0						0	3	17	0	1	0	3
			0		0	0	5	0	0						0	2	13	0	2	0	2
			0		1	1	2	6	0						0	6	2	0	1	2	8
			0		0	0	10	11	0						0	0	31	0	0	0	3
			0		0	0	3	11	0						0	1	20	0	1	0	0
			0		2	0	7	13	0						0	0	18	0	1	1	7
			0		0	5	3	9	0						0	3	1	0	0	1	1
			0		0	1	5	14	0						0	0	1	0	0	0	0
			0		3	9	6	14	0						0	1	13	0	0	0	13
			0		1	1	3	14	1						0	0	1	0	1	6	9
			1		0	0	3	9	0						1	1	2	0	3	14	2
			1		0	1	11	9	0						1	0	9	1	1	0	1
			0		0	0	3	10	0						0	0	2	0	1	11	12
			0		0	0	2	1	0						0	5	2	0	1	3	14
			0		1	4	13	6	0						0	6	3	1	1	0	18
			0		1	0	0	6	0						0	0	10	0	0	0	8
			0		1	0	1	1	0						0	1	0	0	0	0	18
			0		0	0	2	3	0						0	0	12	0	0	20	47
			0		0	0	4	4	0						0	3	18	0	0	3	3
			0		0	0	0	0	0						0	0	3	0	0	3	2
			0		0	0	1	3	0						0	0	5	0	0	8	10
			1		1	2	5	1	0						1	3	8	0	0	10	12
			0		0	0	6	4	0						0	4	8	0	0	2	14
			0		0	0	2	0	0						0	8	0	1	0	0	4
			0		0	5	2	3	0						0	2	3	0	0	0	23
			0		0	0	6	4	0						0	10	18	0	0	0	41
			0		4	0	2	0	2						0	4	15	0	0	0	0
			0		0	0	3	0	0						0	2	9	6	0	0	3
			0		1	2	1	3	0						0	3	13	4	0	1	2
			0		1	6	6	0	0						0	9	3	8	0	0	0
			0		0	5	1	0	0						0	1	4	2	0	0	1
			0		1	0	5	0	0						0	6	0	0	0	1	0
			1		0	0	12	0	0						1	5	3	2	0	3	0
			1		0	1	0	5	0						1	0	1	3	0	0	0
			1		1	4	3	1	0						1	12	2	5	0	0	0
			1		0	0	0	5	0						1	1	7	0	0	7	0
			0		0	0	3	0	0						0	1	0	0	0	1	0
			0		0	1	6	0	0						0	6	2	1	4	0	1
			0		0	0	2	0	0						0	3	0	3	0	5	0
			0		0	0	6	2	0						0	7	2	5	0	0	0
			1		2	4	1	1	0						1	3	4	19	1	2	0
			0		0	1	1	3	0						0	3	6	4	0	2	1
			0		0	1	1	1	0						0	1	22	31	0	3	0
			1		0	0	1	3	0						1	3	18	3	0	1	0
			0		0	0	1	11	1						0	1	0	23	0	5	0
			1		0	0	7	2	0						1	1	0	26	0	2	0
			1		0	1	2	0	0						1	2	5	19	3	1	0
			0		1	0	5	6	1						0	3	18	35	0	1	0
			2		0	0	0	1	0						2	3	16	2	4	1	0
			0		0	1	0	1	0						0	4	2	19	0	0	0
			1		1	0	2	0	0						1	10	0	24	1	5	0
			0		1	0	3	1	0						0	5	0	0	5	1	0
			1		0	0	2	0	0						1	7	0	5	5	0	0
			0		0	0	1	1	0						0	5	0	5	0	0	0
			0		0	5	0	0	0						0	11	8	49	5	0	0
			1		3	6	0	0	0						1	10	2	22	6	1	0
			0		0	5	0	0	0						0	6	30	38	0	1	0
			0		4	6	1	18	0						0	7	1	5	0	0	0
			0		15	9	1	0	0						0	5	0	38	0	1	0
			0		6	0	1	0	0						0	1	0	4	0	0	0
			0		0	4	0	0	0						0	4	8	8	0	2	0
			0		0	2	0	0	0						0	5	0	7	0	0	0
			1		0	9	1	0	0						1	7	1	19	0	0	0
			0		0	3	0	1	1						0	6	2	1	0	1	0
			0		0	0	0	5	0						0	10	11	0	0	0	0
			0		0	0	4	18	0						0	13	0	1	0	3	0
			0		1	6	0	7	0						0	2	14	1	0	0	0
			0		0	3	0	2	1						0	4	38	0	0	0	0
			0		0	0	2	10	0						0	4	0	1	0	0	0
			0		5	1	6	1	0						0	16	1	0	0	0	0
			0		1	5	0	2	0						0	4	6	1	0	1	0
			0		1	4	0	0	0						0	10	3	0	0	0	0
			0		0	9	0	2	0						0	22	10	0	0	0	0
			0		0	1	5	4	0						0	9	11	0	0	0	0
			0		0	1	0	2	1						0	7	9	3	0	2	0
			0		5	10	0	15	1						0	5	3	0	0	0	0
			1		0	17	0	11	0						1	12	2	1	0	1	0
			0		11	3	0	1	1						0	8	0	1	0	0	0
			0		5	0	0	1	0						0	6	0	1	0	0	0
			0		0	4	5	8	0						0	7	0	2	0	1	0
			0		0	3	7	41	1						0	3	0	0	0	0	0
			0		0	4	0	1	0						0	23	0	0	0	0	0
			0		0	8	1	0	0						0	0	0	0	0	1	0
			0		0	0	0	4	0						0	17	0	3	0	1	0
			0		0	4	5	1	1						0	3	0	1	0	1	0
			1		0	0	21	25	1						1	5	1	0	0	0	0
			2		0	7	1	12	4						2	15	0	0	0	1	0
			2		0	1	2	2	2						2	6	0	0	0	0	0
			1		0	0	5	2	6						1	18	0	0	0	0	0
			0		1	0	3	51	4						0	10	0	0	0	1	0
			1		0	2	0	5	6						1	8	0	0	0	0	0
			1		0	1	4	0	0						1	6	0	0	0	1	0
			2		1	0	10	0	0						2	0	0	0	1	0	0
			0		0	1	10	14	14						0	5	1	0	0	1	0
			1		8	1	7	0	0						1	2	0	2	0	0	0
			0		0	3	13	1	0						0	0	0	0	0	0	0
			0		0	0	0	1	2						0	1	0	0	0	0	0
			1		0	0	7	29	5						1	1	0	2	0	0	0
			1		0	4	14	0	0						1	6	0	2	1	0	0
			0		0	0	0	1	8						0	1	0	1	0	3	0
			1		0	3	2	2	0						1	0	0	1	0	1	0
			0		0	0	5	24	0						0	4	0	1	0	0	0
			0		0	0	0	0	0						0	10	0	1	0	1	0
			0		0	2	18	0	3						0	3	0	0	0	0	0
			1		0	0	32	2	10						1	11	1	0	0	2	0
			0		0	0	7	0	1						0	7	0	0	0	0	0
			0		1	0	8	2	10						0	11	0	1	6	0	0
			1		1	0	12	0	0						1	0	0	3	2	2	0
			1		0	1	23	4	5						1	12	0	0	0	0	0
			0		0	0	11	15	8						0	1	0	0	1	0	0
			0		1	0	10	4	20						0	14	0	1	0	0	0
			1		0	0	21	0	6						1	28	0	4	1	5	0
			1		2	3	1	0	5						1	13	0	1	2	1	0
			1		2	6	2	0	3						1	9	0	0	3	0	0
			0		0	0	0	2	1						0	2	0	1	0	0	0
			1		0	1	2	11	0						1	10	0	1	0	0	0
			1		1	4	2	12	2						1	3	0	2	6	0	0
			2		3	4	1	0	0						2	13	0	0	4	1	0
			1		2	2	1	9	0						1	6	0	0	3	0	0
			0		0	5	1	13	0						0	15	0	1	0	0	0
			0		2	1	1	17	7						0	5	0	0	4	0	0
			0		1	4	0	1	2						0	10	0	1	7	0	0
			0		4	1	1	4	0						0	3	0	0	2	0	0
			0		2	0	3	19	0						0	8	0	1	2	0	0
			0		1	3	0	7	1						0	2	0	0	1	0	0
			0		0	8	0	0	0						0	0	0	2	2	0	0
			0		3	2	0	0	6						0	1	0	3	0	0	0
			0		3	5	0	1	13						0	20	0	1	4	0	0
			0		0	0	0	0	2						0	5	0	0	2	0	0
			0		1	0	0	13	14						0	17	0	0	0	0	0
			0		4	0	0	11	22						0	12	0	2	1	0	0
			0		5	1	3	0	19						0	6	0	9	0	0	0
			0		0	0	0	1	20						0	12	0	9	1	0	0
			0		1	0	1	1	19						0	34	0	0	1	0	0
			0		0	0	0	2	4						0	3	0	0	0	0	0
			0		0	0	0	2	5						0	6	0	0	0	0	0
			0		0	0	0	4	7						0	17	0	8	0	0	0
			0		0	2	0	4	10						0	21	0	5	0	0	0
			0		0	0	0	0	3						0	2	0	0	0	0	0
			0		1	4	0	3	3						0	42	1	1	2	0	0
			0		5	2	1	0	1						0	1	1	4	3	0	0
			0		0	0	0	1	1						0	9	0	0	0	0	0
			1		0	0	0	2	0						1	2	0	1	0	0	0
			0		2	6	1	1	0						0	23	0	0	0	0	0
			0		0	0	0	4	1						0	6	0	1	1	0	0
			0		1	3	0	2	0						0	15	0	1	1	0	0
			0		0	2	0	3	0						0	7	0	4	2	0	0
			0		1	0	0	0	8						0	13	0	3	0	0	0
			0		1	1	0	0	0						0	6	0	0	1	0	0
			0		1	0	0	0	2						0	6	0	4	0	0	0
			0		1	0	8	0	25						0	5	0	1	0	0	0
			0		1	0	0	5	0						0	7	1	1	0	0	0
			0		0	0	0	1	0						0	4	0	0	0	0	0
			0		1	0	0	4	39						0	6	0	0	0	0	0
			0		0	1	0	0	4						0	5	0	1	1	0	0
			0		1	2	0	1	3						0	26	0	0	0	1	0
			0		1	7	0	0	2						0	6	0	2	0	0	0
			0		0	4	9	0	16						0	3	0	1	22	1	0
			1		0	3	0	0	7						1	17	0	0	8	0	0
			1		9	0	0	2	3						1	25	0	0	2	0	0
			0		2	2	1	0	4						0	28	0	0	30	1	0
			0		0	0	1	1	0						0	0	0	1	43	0	0
			0		1	15	12	0	7						0	2	0	0	32	0	0
			0		2	2	27	2	7						0	2	0	1	46	0	0
			1		1	8	3	2	15						1	9	0	3	9	0	0
			0		1	0	2	1	16						0	21	0	1	3	0	0
			1		2	0	28	0	12						1	9	2	0	24	0	0
			0		6	0	1	0	20						0	14	0	0	8	0	0
			0		0	0	0	1	11						0	13	1	1	1	0	0
			0		3	2	6	0	0						0	10	0	0	23	0	0
			0		0	13	7	1	1						0	1	0	1	0	2	0
			0		2	0	1	0	1						0	17	0	3	38	0	0
			0		1	0	5	0	5						0	1	0	0	25	0	0
			1		1	3	33	0	23						1	1	0	0	1	0	1
			0		0	0	63	4	1						0		0	1	0	0	0
			0		1	0	11	0	2						0		0	0	1	0	0
			0		5	6	39	1	14						0		0	0	2	0	1
			0		0	4	41	3	0						0		0	0	17	1	0
			0		1	0	7	0	0						0		0	0	33	0	0
			0		0	4	55	0	0						0		0	0	4	0	0
			0		0	0	14	0	1						0		0	0	26	0	1
			0		1	0	40	1	0						0		0	0	22	0	0
			0		1	2	31	0	5						0		0	0	2	4	0
			0		4	2	36	0	9						0		1	0	17	1	0
			0		0	1	34	0	1						0		0	0	0	1	0
			1		2	0	15	2	8						1		1	0	12	0	1
			0		1	8	28	0	0						0		0	0	18	0	0
			0		8	3	37	1	7						0		1	0	0	0	0
			1		0	4	32	0	6						1		0	0	24	0	0
			1		0	5	1	0	11						1		0	0	17	0	1
			0		0	5		0	2						0		0	0	34	7	1
			0		1	5		4	2						0		0	0	23	0	0
			2		6	0		3	15						2		0	0	2	0	0
			0		7	9		0	7						0		0	3	20	1	0
			0		0	0		0	1						0		0	0	10	1	0
			0		2	0		0	0						0		0	0	0	0	1
			0		1	21		2	0						0		0	0	1	3	0
			0		1	10		1	0						0		2	0	24	3	1
			0		4	0		7	4						0		0	2	1	2	0
			0		0	21		0	1						0		0	0	8	5	0
			0		0	0		1	1						0		0	0	0	4	0
			0		5	6		0	0						0		0	1	7	2	0
			0		4	0		0	9						0		0	1	19	5	0
			2		2	1		0	3						2		0	1		1	0
			0		1	2		1	1						0		0	1		7	0
			0		5	8		1	15						0		1	0		0	2
			0		2	7		0	12						0		0	1		0	0
			0		5	1		0	11						0		1	0		1	0
			1		0	1		0	27						1		0	2		0	0
			0		4	0		0	13						0		0	1		1	0
			0		6	7		0	9						0		0	4		5	0
			1		0	5		0	13						1		1	1		4	2
			0		5	4		5	2						0		0	1		1	0
			1		5	2		1	1						1		0	1		0	0
			0		7	2		0	3						0		0	0		1	0
			0		0	0		2	7						0		1	1		1	0
			0		7	6		0	6						0		0	1		0	0
			0		4	0		0	1						0		0	0		0	0
			1		1	1		0	15						1		0	2		0	0
			0		0	10		0	0						0		0	11		0	0
			0		0	5		0	7						0		0	26		0	0
			1		0	5		0	0						1		1	7		1	0
			0		1	2		0	9						0		0	2		0	0
			0		1	0		1	2						0		0	0		0	0
			0		3	2		0	2						0		0	6		0	0
			0		3	5		0	4						0		1	1		0	1
			1		2	1		1	4						1		1	1		1	0
			0		2	4		0	1						0		0	8		0	0
			0		1	0		0	3						0		4	41		0	1
			0		8	0		7	2						0		2	5		0	0
			0		0	13		0	8						0		0	5		0	0
			0		5	0		4	13						0		1	15		0	0
			0		6	0		0	0						0		1	25		0	0
			0		1	2		3	16						0		0	13		0	0
			0		2			6	8						0		0	7		0	0
			0		7			4	3						0		0	16		1	0
			0		5			0	2						0		0	7		1	0
			0		8			0	0						0		3	0		0	0
			1		0			3	11						1		2	15		4	0
			1		1			0	23						1		0	2		0	1
			0		2			5	16						0		0	1		0	2
			1		1			0	6						1		0	4		0	1
			1		3			0	5						1		0	20		1	1
			0		6			8	2						0		0	7		0	0
			0		1			0	3						0		2	35		0	0
			0		1			0	1						0		0	8		0	0
			1		1			1	1						1		0	4		0	0
			1		2			0	2						1		1	47		0	0
			0		0			1	0						0		0	19		0	0
			0		0			1	0						0		1	14		0	0
			1		0			2	2						1		0	37		0	0
			1		0			3	0						1		1	36		0	0
			0		3			0	4						0		1	20		0	0
			0		2			0	11						0		1	6		0	1
			1		2			0	4						1		0	9		1	1
			0		1			0	2						0		0	21		0	2
			0		0			0	0						0		0	10		1	0
			0		1			0	6						0		1	6		0	0
			1		0			2	19						1		1	6		1	0
			1		0			0	0						1		5	1		1	1
			0		0			1	9						0		0	10		1	0
			2		3			2	1						2		1	21		0	0
			0		1			0	1						0		0	2		0	0
			0		0			0	3						0		0	9		0	0
			0		0			0	12						0		1	11		0	0
			1		25			1	2						1		0	1		0	0
			0		26			0	31						0		2	12		0	0
			0		10			1	3						0		1	24		0	0
			0		5			2	56						0		1	14		0	1
			0		0			25	26						0		0	12		0	0
			0		18			7	23						0		0	13		0	0
			0		3			4	13						0		0	19		0	0
			0		13			5	1						0		2	26		0	0
			0		49			0	1						0		1	2		0	0
			0		40			18	15						0		1	1		0	0
			0		8			0	3						0		0	3		0	0
			1		4			0	0						1		0	5		0	0
			0		46			0	25						0		2	1		1	0
			0		11			17	0						0		1	6		0	0
			0		16			1	1						0		1	5		1	0
			0		41			0	4						0		1	0		0	0
			0		0			0	0						0		1	1		0	0
			0		1			12	1						0		1	0		0	0
			0		0			0	1						0		0	4		0	1
			0		0			8	1						0		3	0		1	0
			0		0			9	33						0		0	0		1	3
			0		0			10	1						0		1	8		0	1
			0		1			10	4						0		0	0		0	0
			0		0			0	0						0		0	0		0	0
			1		2			4	3						1		0	1		0	0
			1		0			5	3						1		1	3		1	0
			0		1			11	0						0		0	0		0	0
			1		10			6	1						1		1	0		1	0
			1		2			0	0						1		0	7		0	0
			0		28			2	40						0		1	4		0	0
			1		15			8	1						1		2	2		0	0
			0		42			5	4						0		0	1		1	0
			0		2			13	4						0		0	5		1	0
			1		34			0	1						1		1	5		0	0
			2		1			8	0						2		1	1		0	0
			0		26			0	0						0		2	1		0	0
			0		1			0	2						0		0	2		0	0
			0		2			0	0						0		0	1		0	0
			0		2			10	11						0		0	0		0	0
			0		1			2	22						0		0	6		0	0
			0		2			1	5						0		1	6		0	0
			0		8			0	2						0		0	7		1	0
			0		15			0	31						0		0	18		0	0
			1		1			6	1						1		0	9		0	0
			1		0			2	6						1		0	19		0	2
			0		21			0	0						0		0	13		1	1
			0		5			14	8						0		0	9		1	0
			1		7			5	0						1		1	7		0	0
			0		9			8	0						0		4	4		0	2
			0		2			0	0						0		1	5		0	0
			0		2			0	0						0		0	8		0	0
			0		16			0	30						0		0	19		1	0
			0		27			1	6						0		0	18		0	1
			0		27			4	12						0		1	1		1	0
			0		1			0	0						0		2	2		0	2
			0		1			0	0						0		1	1		0	0
			1		34			3	0						1		1	1		0	0
			0		17			1	1						0		3	1		1	1
			2		0			0	9						2		1	1		1	0
			0		0			0	2						0		0	0		0	0
			0		1			1	3						0		1	0		0	0
			0		1			9	37						0		2	0		0	2
			0		1			1	2						0		0	5		1	0
			0		3			1	2						0		0	1		0	0
					7			0	0								0	1		0	0
					10			0	1								0	3		0	1
					7			4	1								0	3		0	1
					0			6	1								0	1		0	1
					0			7									0	0		0	8
					0			0									0	0		0	5
					11			2									1	0		0	1
					12			0									2	0		0	0
					0			1									0	0		0	8
					8			13									1	1		0	6
					0			0									1	0		0	3
					19			7									0	1		0	2
					0			6									0	3		0	0
					1			1									0	2		0	3
					0			2									0	0		1	0
					1			0									0	0		0	0
					15			0									1	1		1	0
					1			1									0	0		0	0
					23			9									1	0		0	0
					2			2									1	2		1	0
					17			0									0	0		0	0
					0			1									0	0		1	19
					7			5									0	0		0	20
					12			0									0	1		0	17
					0			0									0	0		0	0
					23			1									0	0		2	14
					0			0									0	0		2	10
					2			8									0	0		0	18
					16			1									0	0		0	0
					1			15									1	0		0	2
					0			0									0	0		0	0
					1			19									0	0		1	2
					21			10									0	5		1	12
					0			0									0	0		1	0
					0			5									0	17		1	1
					1			4									0	1		0	4
					10			0									0	0		0	9
					8			0									0	0		1	2
					9			4									0	2		0	0
					8			7									0	0		0	1
					6			1									1	16		0	6
					12			5									0	19		0	2
					16			8									0	3		0	6
					8			0									2	1		0	1
					7			0									0	0		0	0
					6			0									0	1		0	0
					0			0									0	25		1	1
					23			11									2	22		0	0
					0			1									0	0		1	1
					1			1									2	2		1	0
					0			0									0	0		1	0
					0			0									0	12		0	0
					0			3									0	0		0	1
					16			2									2	0		0	0
					0			3									1	4		3	0
					1			5									0	2		0	0
					0			0									0	3		0	0
					2			0									0	1		0	0
					32			2									0	0		0	0
					2			0									0	0		1	0
					16			1									0	0		1	0
					11			0									0	2		0	0
					23			0									0	3		1	0
					14			0									0	1		1	0
					16			5									0	1		0	0
					9			0									0	1		1	0
					9			1									0	5		0	0
					6			0									1	0		0	0
					12			0									0	0		1	0
					10			1									0	22		0	0
					0			0									0	37		0	0
					9			0									0	34		2	0
					34			0									0	13		1	1
					7			2									0	10		0	1
					2			0									1	38		0	0
					10			0									1	13		0	0
					3			0									0	19		0	1
					8			0									0	55		0	1
					1			0									0	34		1	0
					8			0									0	53		0	0
					24			0									0	8		1	2
					15			0									0	2		0	0
					0			0									0	18		0	1
					20			1									0	7		0	0
					4			0									0	6		0	0
					25			0									0	42		1	0
					0			1									0	30		3	0
					1			0									0	55		2	0
					1			2									0	5		2	1
					22			0									0	26		0	1
					2			0									0	1		1	0
					2			0									0	5		0	0
					2			4									0	6		5	0
					12			0									0	9		5	0
					9			0									0	5		0	0
					2			3									0	29		1	0
					6			1									0	32		2	0
					4			0									0	47		0	1
					19			0									1	37		2	0
					1			1									0	36		0	0
					1			1									0	3		0	0
					1			1									0	12		0	0
					0			0									0	4		0	0
					2			0									0	4		0	0
					2			0									1	1		6	0
					0			2									0	22		2	0
					16			0									0	0		1	0
					21			0									0	30		0	0
					2			0									0	7		4	0
					10			0									0	49		1	0
					1			0									0	33		6	0
					22			4									0	10		3	0
					16			2									1	8		2	0
					1			1									0	12		3	0
					0			1									0	22		5	0
					16			0									0			1	0
					1			2									1			0	0
					2			0									0			3	0
					1			0									1			1	0
					8			0									0			6	2
					12			1									4			17	0
					4			1									0			0	0
					4			0									2			0	0
					8			1									0			9	0
					5			1									1			8	0
					11			4									0			0	0
					4			0									0			0	0
					7			0									0			0	0
					8			0									0			0	0
					1			0									0			15	0
					0			0									1			9	0
					6			0									0			3	0
					2			1									1			1	0
					2			1									0			1	0
					7			1									0			0	0
					9			1									2			0	0
					3			4									2			7	0
					6			6									0			20	0
					0			1									2			12	0
					1			2									0			1	0
					9			3									0			0	0
					0			0									1			1	0
					1			3									0			3	0
					6			6									2			0	0
					1			4									1			1	4
					5			2									0			4	0
					0			0									0			1	0
					0			0									1			2	0
					0			3									1			1	0
					2			1									0			3	0
					0			5									0			11	0
					0			0									0			5	1
					2			2									1			2	0
					3			6									1			0	0
					0			0									0			9	0
					2			9									2			12	0
					6			1									0			47	4
					0			2									5			8	0
					0			2									2			7	1
					0			6									2			7	0
					0			3									0			6	0
					0			1									3			0	0
					2			0									1			2	0
					0			8									0			5	0
					0			5									0			2	0
					0			1									1			7	2
					0			3									0			0	0
					2			0									0			3	0
					0			5									1			10	2
					1			4									2			2	0
					0			1									0			0	0
					0			1									3			0	0
					2			7									0			1	0
					0			31									1			1	0
					1			10									3			0	1
					0			1									0			0	1
					1			0									1			0	0
					1			2									6			1	0
					0			10									6			6	0
					0			1									2			0	0
					1			2									0			0	0
					7			4									5			1	0
					0			2									5			1	0
					0			0									0			1	0
					0			29									7			1	0
					1			2									0			2	0
					0			11									0			1	0
					0			0									1			1	0
					0			12									3			3	0
					0			19									1			0	0
					0			9									1			2	0
					0			14									4			1	0
					0			2									1			1	1
					2			0									24			1	0
					0			0									0			1	2
					0			37									1			1	2
					0			1									7			1	0
					3			0									2			1	0
					15			9									0			1	0
					0			7									1			2	0
					6			3									0			1	1
					11			18									0			0	0
					7			0									1			1	1
					3			0									2			1	0
					8			23									1			1	1
					0			38									0			1	0
					4			4									0			0	0
					2			0									0			9	2
					5			1									0			2	0
					3			32									0			0	0
					6			0									0			1	0
					0			1									0			2	0
					0			2									0			1	2
					0			0									1			3	2
					1			1									0			1	0
					1			0									0			1	0
					6			0									0			1	0
					7			0									0			5	2
					20			2									2			2	1
					2			0									0			1	2
					4			0									0			1	4
					8			0									0			1	0
					2			0									1			0	0
					12			0									0			1	7
					7			0									0			1	0
					9			0									0			0	3
					23			0									0			0	0
					5			0									0			3	0
					25			1									1			6	0
					2			0									0			2	2
					18			0									1			1	0
					0			0									0			0	0
					2			1									1			12	0
					12			0									0			0	0
					19			0									0			7	0
					4			1									1			1	4
					0			5									0			7	3
					3			1									0			1	0
					0			0									0			0	0
					0			7									0			0	2
					0			19									0			2	0
					0			2									0			1	2
					10			0									0			1	2
					10			10									2			1	2
					25			0									0			0	3
					8			0									2			0	0
					10			9									0			2	1
					7			1									1			3	0
					1			1									0			0	0
					6			0									0			0	0
					15			0									0			1	0
					13			15									0			2	1
								1									1			1	0
								0									0			4	2
								0									0			6	0
								10									0			0	3
								6									4			3	5
								7									0			1	3
								10									0			1	2
								7									0			1	2
								4									0			1	6
								3									2			1	8
								6									1				3
								0									0				0
								7									1				1
								0									0				4
								3									0				5
								1									0				8
								12									1				1
								1									0				3
								0									5				1
								28									0				6
								46									1				2
								19									0				0
								40									0				0
								26									7				0
								14									0				0
								29									0				0
								0									1				0
								2									10				0
								14									1				0
								10									2				1
								19									0				0
								1									7				0
								16									2				0
								1									2				0
								0									0				0
								3									0				0
								0									0				1
								9									1				0
								0									1				0
								0									1				0
								0									1				0
								0									0				0
								9									6				0
								0									1				0
								2									0				1
								25									0				1
								0									2				0
								3									2				0
								1									2				2
								0									3				0
								1									1				0
								3									1				1
								0									7				2
								8									0				0
								1									0				2
								0									1				0
								4									2				1
								8									1				0
								11									0				0
								5									5				0
								13									3				0
								43									0				4
								17									3				0
								5									1				0
								7									2				0
								21									1				0
								44									0				4
								32									2				0
								39									1				5
								15									1				0
								15									0				6
								42									1				0
								1									1				10
								2									1				3
								16									1				19
								1									4				4
								1									1				1
								2									1				2
								1									0				0
								17									1				0
								30									0				1
								1									4				3
								1									3				2
								0									2				0
								1									3				1
								57									1				5
								3									0				4
								19									0				2
								14									0				0
								0									1				0
								2									1				4
								0									0				4
								53									1				6
								18									4				1
								41									0				2
																	4				6
																	0				3
																	1				4
																	1				1
																	0				0
																	2				0
																	7				9
																	0				5
																	0				1
																	1				0
																	4				8
																	0				8
																	0				0
																	2				12
																	1				6
																	0				7
																	1				0
																	0				14
																	0				12
																	0				1
																	0				1
																	1				0
																	0				5
																	0				3
																	0				0
																	1				0
																	0				1
																	0				0
																	5				1
																	0				0
																	0				2
																	3				0
																	0				1
																	0				0
																	2				0
																	1				1
																	2				1
																	2				1
																	0				1
																	2				1
																	2				0
																	3				0
																	1				0
																	2				0
																	0				0
																	2				0
																	0				1
																	6				1
																	0				1
																	0				0
																	0				1
																	2				0
																	2				0
																	1				0
																	1				1
																	1				0
																	0				0
																	1				0
																	1				1
																	0				0
																	1				2
																	1				0
																	2				0
																	1				0
																	0				0
																	1				0
																	2				0
																	1				1
																	0				0
																	1				0
																	2				1
																	1				0
																	3				0
																	1				0
																	3				0
																	0				0
																	2				0
																	1				1
																	2				0
																	1				0
																	2				0
																	0				0
																	0				0
																	0
																	1
																	0
																	1
																	1
																	0
																	0
																	0
																	3
																	0
																	1
																	3
																	0
																	1
																	1
																	0
																	0
																	0
																	1
																	0
																	1
																	1
																	1
																	0
																	2
																	0
																	1
																	1
																	1
																	1
																	0
																	1
																	1
																	0
																	2
																	1
																	0
																	2
																	0
																	0
																	4
																	1
																	3
																	2
																	0
																	0
																	4
																	0
																	2
																	1
																	1
																	6
																	1
																	1
																	0
																	0
																	0
																	1
																	0
																	0
																	0
																	0
																	4
																	3
																	1
																	1
																	0
																	1
																	0
																	1
																	0
																	0
																	4
																	0
																	0
																	3
																	0
																	0
																	0
																	1
																	0
																	0
																	0
																	0
																	3
																	0
																	1
																	4
																	0
																	0
																	0
																	0
																	1
																	3
																	0
																	1
																	1
																	0
																	0
																	1
																	0
																	0
																	0
																	0
																	0
																	0
																	0
																	1
																	0
																	0
																	0
																	0
																	0
																	1
																	0
																	0
																	0
																	0
																	0
																	0
																	0
																	2
																	0
																	0
																	0
																	2
																	0
																	1
																	0
																	2
																	0
																	0
																	0
																	0
																	0
																	0
																	0
																	0
																	1
																	0
																	0
																	0
																	0
																	0
																	0
																	6
																	0
																	0
																	0
																	2
																	4
																	4
																	3
																	12
																	2
																	0
																	2
																	2
																	1
																	0
																	2
																	2
																	2
																	1
																	5
																	12
																	3
																	4
																	2
																	1
																	4
																	9
																	0
																	4
																	2
																	4
																	12
																	4
																	15
																	3
																	3
																	10
																	4
																	8
																	0
																	0
																	7
																	1
																	0
																	8
																	3
																	1
																	3
																	1

## Sheet: Fig 2
	Fig 2D
	Biotin-HDAC1 Foci per cell
	No Click			iWT			FA-A
	0	0	0	1	5	2	1	13	3
	1	2	2	1	1	4	3	2	5
	1	1	0	1	4	2	1	27	4
	1	0	0	1	6	0	0	31	3
	0	0	0	1	0	2	2	36	2
	0	0	0	1	11	3	0	2	1
	0	0	0	1	2	13	0	0	1
	0	0	0	1	5	1	3	5	1
	0	3	1	2	0	6	1	4	4
	0	1	0	2	2	5	0	30	5
	0	0	0	1	0	2	1	7	2
	1	2	0	0	0	1	0	10	5
	0	1	0	1	0	0	0	3	2
	2	1	0	1	0	7	0	47	7
	0	0	0	2	0	7	0	43	1
	0	1	0	0	0	4	0	1	2
	0	2	0	3	1	3	0	22	1
	0	1	0	1	2	4	0	23	1
	0	2	0	1	0	5	0	26	6
	0	0	0	1	1	8	1	8	1
	0	0	0	1	0	0	0	7	1
	0	3	0	0	0	15	1	24	1
	1	0	0	1	0	9	0	11	2
	1	0	0	0	0	5	0	3	2
	0	0	0	1	1	1	0	16	5
	0	0	0	1	0	2	1	18	4
	0	0	0	3	0	1	0	21	2
	0	0	0	2	0	1	1	8	4
	0	0	0	0	0	2	0	51	7
	0	0	0	1	0	1	1	21	4
	0	1	0	2	0	0	0	18	4
	0	0	0	1	0	0	0	12	2
	1	0	0	0	0	3	0	11	10
	0	0	0	0	0	0	0	29	3
	0	0	0	0	0	0	1	2	3
	1	0	0	1	0	2	1	38	1
	0	0	0	1	0	5	0	30	2
	0	0	0	0	0	18	1	8	3
	0	0	0	0	0	2	1	34	2
	0	2	0	1	0	4	2	15	3
	0	0	0	0	0	2	1	34	2
	0	0	0	0	0	3	0	34	1
	0	3	0	1	0	1	0	38	12
	0	0	0	1	0	0	1	12	9
	0	0	0	0	0	2	0	19	8
	1	0	0	0	0	4	1	32	15
	0	0	0	0	0	1	0	29	8
	0	1	1	0	0	1	1	28	3
	1	1	0	1	0	0	0	59	4
	0	0	0	1	0	3	0	11	1
	0	0	0	1	0	3	1	32	3
	0	0	0	1	1	2	0	24	2
	0	0	0	1	0	2	0	35	1
	0	0	0	1	0	0	1	6	3
	0	0	0	1	0	0	1	4	3
	1	0	1	0	0	1	1	10	4
	0	0	0	0	0	0	1	32	2
	1	1	0	2	0	0	1	4	1
	0	0	0	1	0	0	1	38	0
	0	0	0	6	1	0	0	36	1
	1	2	0	3	0	2	2	3	9
	0	3	0	4	0	1	2	6	8
	0	1	0	0	0	2	1	1	4
	0	0	0	3	0	1	7	2	1
	0	0	0	2	0	0	2	3	1
	0	0	0	10	1	2	0	5	4
	0	0	0	1	0	1	1	3	6
	0	1	0	3	0	3	0	15	10
	0	1	0	0	0	1	8	0	3
	0	0	0	5	0	3	0	4	5
	0	0	0	7	5	0	1	1	5
	0	0	0	6	13	5	0	3	3
	0	1	0	2	11	0	3	1	5
	0	0	0	3	5	2	0	1	1
	0	1	0	10	19	1	0	2	2
	0	1	0	1	23	1	1	2	0
	1	1	0	1	3	6	0	2	2
	2	1	0	4	5	0	0	3	2
	1	2	0	1	1	0	3	22	1
	1	1	0	10	2	0	1	2	3
	2	7	0	1	2	5	2	4	3
	3	1	0	1	0	0	0	19	2
	2	10	0	0	0	0	2	0	2
	1	0	0	2	0	1	1	1	1
	0	0	0	2	2	0	0	18	9
	1	0	0	2	1	1	0	17	6
	1	0	0	1	2	2	0	6	4
	1	0	0	1	0	1	0	4	2
	1	0	0	1	11	3	1	1	2
	1	0	0	0	1	1	1	6	6
	1	2	0	1	1	0	0	3	1
	1	0	0	2	4	1	0	6	2
	1	0	0	2	2	4	0	22	4
	0	0	0	1	2	2	0	2	4
	1	0	0	15	16	0	0	0	0
	1	1	0	4	8	8	0	2	1
	3	0	0	3	3	4	0	7	1
	1	0	0	1	4	1	0	0	1
	2	1	0	1	1	5	1	3	1
	4	2	0	17	3	0	6	2	2
	0	2	0	2	4	1	1	1	0
	1	1	0	6	8	4	3	17	6
	2	0	1	1	0	1	0	2	2
	1	0	0	3	0	0	1	2	0
	0	10	0	1	0	0	1	0	4
	1	1	1	19	0	0	1	0	1
	1	1	0	9	0	0	1	0	3
	0	2	0	1	0	0	1	3	2
	0	2	0	6	1	0	0	2	2
	0	1	0	2	0	1	1	1	4
	1	1	0	8	0	0	2	0	1
	0	1	1	0	0	0	0	0	3
	0	1	0	1	1	0	0	3	2
	0	0	0	2	0	0	1	0	3
	0	0	0	3	3	0	0	5	2
	0	0	0	2	1	1	0	1	3
	0	0	0	1	0	0	0	2	2
	0	0	0	0	0	0	0	0	2
	0	0	0	1	0	1	3	1	2
	0	0	0	1	1	0	0	3	3
	0	0	0	1	1	2	1	1	2
	0	0	0	0	0	0	0	0	3
	0	0	1	3	0	0	0	2	1
	0	0	0	2	0	3	0	0	1
	0	0	0	0	0	0	0	1	1
	0	0	0	0	0	2	1	1	1
	0	0	0	0	1	1	3	2	1
	0	0	0	0	0	6	1	0	0
	0	0	0	0	0	2	0	0	1
	0	0	0	1	0	2	0	0	5
	0	0	0	1	0	2	0	0	3
	0	0	0	0	0	3	1	1	4
	0	0	0	0	0	3	0	0	2
	0	0	0	0	0	8	0	3	1
	1	1	0	1	0	23	1	0	3
	0	0	0	1	0	6	2	3	4
	0	0	0	1	0	8	1	1	4
	0	0	0	1	0	6	0	1	1
	0	0	0	1	0	9	0	5	0
	0	0	0	1	0	0	2	0	2
	0	0	0	1	1	0	0	4	5
	0	0	1	2	0	4	0	6	0
	0	0	0	2	0	6	1	14	1
	0	0	1	0	0	9	1	13	1
	0	0	0	1	0	0	1	7	1
	0	0	0	0	0	1	0	1	1
	0	0	0	0	0	3	1	1	2
	0	0	0	0	0	6	0	4	5
	0	0	0	2	0	3	1	0	1
	0	0	0	0	0	8	0	1	2
	0	0	0	1	0	4	0	2	4
	1	1	0	1	0	3	1	13	4
	1	1	0	1	0	0	1	4	4
	0	0	0	2	0	1	2	2	1
	0	0	0	0	0	1	1	4	2
	0	0	0	0	0	9	0	0	1
	0	0	0	3	0	13	0	9	3
	0	0	0	4	0	7	0	3	0
	0	0	1	2	0	0	0	1	5
	0	0	0	0	0	3	0	0	3
	0	0	0	0	0	3	1	6	6
	0	0	0	0	1	7	0	0	1
	1	1	0	7	0	1	0	0	1
	0	0	0	4	0	10	0	13	3
	0	0	0	5	0	1	4	0	2
	0	0	0	4	0	0	0	2	2
	0	0	0	1	0	2	1	0	1
	0	0	0	1	0	0	0	0	2
	0	0	0	1	0	5	1	0	2
	0	0	0	0	1	3	0	0	1
	0	0	0	0	0	3	1	0	1
	0	0	0	0	0	0	0	1	5
	0	0	0	1	0	0	0	0	0
	1	1	0	0	0	1	0	3	4
	1	1	0	0	0	0	1	0	1
	1	1	0	0	1	1	0	0	3
	1	1	1	0	0	1	1	0	2
	0	0	0	1	0	0	1	0	3
	0	0	0	0	0	1	1	0	1
	0	0	0	0	1	0	0	0	2
	0	0	0	1	0	1	0	0	1
	1	1	0	2	0	1	0	0	2
	0	0	0	1	1	0	1	0	2
	0	0	1	1	0	1	1	0	3
	1	1	0	0	0	1	1	0	4
	0	0	0	0	0	2	0	0	6
	1	1	0	0	0	0	0	0	2
	1	1	0	0	1	1	0	0	4
	0	0	0	0	4	3	0	0	5
	2	2	0	0	4	0	1	0	2
	0	0	0	1	1	0	0	0	1
	1	1	0	0	0	0	0	0	1
	0	0	0	0	0	4	0	1	1
	1	1	0	1	0	0	0	5	2
	0	0	0	1	0	1	0	0	1
	0	0	0	0	0	2	1	3	3
	1	1	0	1	0	0	0	0	0
	0	0	0	0	0	0	0	0	0
	0	0	0	0	0	4	0	2	1
	0	0	0	0	0	1	0	6	0
	0	0	0	0	0	0	0	0	0
	0	0	0	1	0	0	0	0	0
	0	0	0	0	0	1	1	3	0
	1	1	0	0	0	1	0	9	0
	0	0	0	1	0	0	1	5	0
	0	0	0	0	0	2	0	5	0
	0	0	0	1	0	1	0	11	0
	0	0	0	0	0	1	0	9	0
	0	0	0	0	1	1	0	2	0
	0	0	0	0	21	3	1	0	0
	0	0	0	0	17	1	0	2	0
	0	0	0	0	12	0	0	0	1
	0	0	0	1	3	1	0	9	0
	0	0	0	1	3	1	0	0	1
	0	0	0	1	11	1	0	7	2
	0	0	0	4	1	3	0	0	1
	0	0	0	0	0	0	0	0	1
	1	1	0	1	3	4	0	0	0
	0	0	0	1	3	2	1	0	1
	0	0	0	0	11	5	0	0	1
	0	0	0	2	1	13	0	0	1
	0	0	0	1	2	4	0	0	0
	0	0	0	0	1	0	1	0	3
	0	0	0	1	3	0	1	0	1
	0	0	0	1	13	0	0	0	1
	0	0	0	2	7	7	0	0	0
	1	1	0	1	11	0	1	0	2
	2	2	0	0	4	1	0	0	1
	2	2	0	2	15	1	1	0	1
	1	1	0	1	4	0	0	0	2
	0	0	0	1	11	0	1	0	1
	1	1	0	1	0	2	1	0	1
	1	1	0	3	1	0	0	0	5
	2	2	0	0	0	3	0	0	1
	0	0	0	1	2	0	1	0	1
	1	1	0	0	1	7	1	0	0
	0	0	0	0	0	4	1	0	1
	0	0	0	0	0	7	0	0	1
	1	1	0	0	0	4	0	0	1
	1	1	0	2	0	10	1	0	1
	0	0	0	0	0	4	0	0	3
	1	1	0	0	1	6	1	0	1
	0	0	0	1	0	4	1	0	1
	0	0	0	1	0	8	2	0	1
	0	0	0	2	0	9	1	0	1
	1	1	0	1	0	15	0	0	1
	0	0	0	0	0	4	0	0	1
	0	0	0	0	0	0	1	0	0
	1	1	0	1	0	1	0	0	1
	1	1	0	5	0	2	2	0	0
	0	0	0	1	1	2	1	0	0
	0	0	0	2	0	3	1	0	1
	1	1	0	1	1	1	0	14	1
	1	1	0	3	0	2	0	13	2
	1	1	0	2	0	1	0	2	0
	0	0	0	1	0	7	0	0	1
	1	1	0	1	0	0	0	1	2
	1	1	0	0	0	0	0	0	1
	2	2	0	0	0	0	1	5	1
	1	1	0	0	0		2	7	2
	0	0	0	0	0		1	0	2
	0	0	0	0	0		0	7	1
	0	0	0	0	2		1	7	1
	0	0	0	1	1		0	3	2
	0	0	0	0	1		1	2	1
	0	0	0	0	0		1	2	1
	0	0	0	0	0		0	2	3
	0	0	0	0	0		0	0	1
	0	0	0	0	1		1	1	1
	0	0	0	0	2		0	5	3
	0	0	0	1	3		1	1	1
	0	0	0	0	1		1	0	2
	0	0	0	0	0		1	0	3
	0	0	0	0	0		0	6	0
	0	0	0	0	1		3	0	1
	0	0	0	0	0		0	0	2
	0	0	0	1	0		0	1	2
	0	0	0	0	0		1	9	1
	0	0	0	0	0		3	0	2
	0	0	1	0	0		0	1	3
	0	0	0	0	0		3	0	1
	0	0	0	0	0		5	2	1
	0	0	0	1	0		2	10	2
	1	1	0	0	0		1	2	2
	0	0	0	0	0		1	2	5
	0	0	0	0	0		1	2	2
	0	0	0	0	2		0	4	1
	0	0	0	1	1		1	0	2
	0	0	0	1	0		1	0	3
	0	0	0	0	0		1	0	1
	0	0	0	0	3		1	0	1
	0	0	0	0	0		0	1	3
	0	0	0	0	2		1	1	3
	0	0	1	0	0		0	0	1
	0	0	0	1	0		1	0	3
	0	0	0	0	0		0	0	2
	0	0	0	0	0		0	0	1
	0	0	0	0	0		1	0	1
	0	0	0	0	0		1	2	2
	1	1	0	1	0		1	3	1
	1	1	0	0	1		2	1	1
	0	0	0	1	0		0	2	5
	0	0	0	1	0		0	9	4
	0	0	0	0	0		0	0	2
	0	0	0	1	1		1	1	3
	1	1	0	3	2		1	0	3
	0	0	0	1	0		1	2	2
	1	1	0	1	3		1	4	2
	0	0	0	1	1		1	1	0
	0	0	0	1	1		1	7	2
	0	0	1	1	2		1	13	2
	0	0	0	1	1		0	1	3
	0	0	1	2	11		1	4	2
	0	0	0	4	4		1	0	1
	1	1	0	1	2		0	0	3
	0	0	0	0	2		1	1	3
	0	0	0	1	0		0	0	1
	0	0	0	3	0		0	0	1
	0	0	0	1	0		2	10	3
	0	0	0	1	1		3	0	1
	0	0	0	0	1		2	2	1
	0	0	0	0	0		5	1	0
	0	0		1	0		2	1	1
	0	0		1	0		0	3	2
	0	0		3	0		5	3	2
	0	0		0	0		2	0	2
	1	1		0	0		1	0	2
	0	0		0	0		1	0	2
	0	0		1	0		1	1	10
	1	1		0	0		1	1	3
	1	1		0	1		1	8	6
	0	0		1	0		0	0	6
	0	0		2	3		0	0	8
	2	2		0	3		0	0	5
	0	0		2	2		0	16	2
	0	0		1	1		2	2	7
	0	0		1	0		0	1	4
	0	0		0	1		0	2	1
	0	0		1	2		0	10	18
	0	0		1	0		0	0	16
	0	0		1	0		0	3	6
	0	0		1	0		0	0	3
	0	0		0	3		0	7	8
	0	0		1	0		0	0	2
	2	2		0	1		1	0	10
	0	0		1	1		1	0	3
	0	0		1	0		0	0	12
	0	0		1	0		1	0	3
	0	0		0	1		1	0	3
	1	1		1	0		1	4	2
	0	0		0	1		1	0	2
	0	0		2	0		0	0	0
	1	1		1	0		1	0	2
	0	0		0	3		1	1	1
	1	1		0	0		0	0	2
	0	0		0	1		0	0	1
	0	0		0	0		0	1	1
	0	0		1	4		0	0	1
	0	0		0	1		1	0	1
	1	1		0	2		0	0	4
	0	0		0	3		0	0	1
	0	0		0	2		1	0	2
	1	1		0	4		0	0	1
	0	0		1	1		0	0	3
	0	0		1	3		0	0	2
	0	0		1	0		0	0	1
	0	0		0	1		1	0	1
	1	1		0	0		0	1	1
	0	0		0	0		0	0	1
	0	0		1	0		0	0	2
	0	0		0	0		1	2	1
	0	0		0	0		1	0	0
	0	0		1	4		0	0	0
	0	0		1	0		1	0	1
	0	0		1	0		0	0	2
	0	0		0	3		1	0	0
	0	0		0	2		0	0	1
	0	0		1	1		1	0	1
	0	0		0	3		1	0	0
	1	1		1	0		1	0	1
	1	1		0	1		0	2	1
	0	0		0	6		0	1	1
	1	1		0	0		1	0	1
	1	1		1	0		0	0	1
	0	0		0	2		0	0	0
	0	0		0	2		0	0	3
	0	0		0	0		0	2	0
	1	1		2	0		0	2	2
	1	1		1	7		2	8	1
	0	0		0	0		0	3	5
	0	0		0	0		1	8	1
	1	1		1	0		1	0	1
	1	1		0	1		2	2	18
	0	0		1	0		1	1	18
	0	0		0	0		3	0	15
	1	1		0	0		1	0	11
	0	0		1	3		2	0	27
	0	0		0	0		0	0	1
	0	0		0	0		1	0	5
	1	1		0	1		0	0	22
	1	1		0	0		0	5	18
	0	0		1	5		2	0	2
	2	2		0	2		0	0	4
	0	0		0	3		2	0	3
	0	0		0	0		1	0	8
	0	0		0	0		1	1	4
	1	1		0	0		1	0	7
	0	0		0	0		4	0	5
	0	0		0	0		2	1	12
	0	0		0	0		2	0	4
	0	0		0	0		1	0	1
	0	0		0	0		0	0	11
	0	0		1	0		1	0	17
	0	0		1	0		0	0	19
	0	0		0	0		2	0	0
	0	0		1	0		0	5	0
	0	0		0	0		1	6	3
	1	1		0	1		1	0	11
	0	0		0	1		13	12	1
	0	0		0	0		9	4	1
	0	0		0	2		0	5	18
	0	0		0	0		0	2	0
	0	0		0	0		0	4	10
	0	0		1	0		1	3	3
	0	0		0	0		1	9	3
	0	0		0	0		0	3	2
	0	0		1	2		1	0	3
	0	0		1	0		0	2	2
	0	0		1	0		2	4	7
	0	0		0	0		0	3	9
	1	1		2	0		1	1	3
	1	1		1	0		1	0	6
	0	0		0	0		0	3	3
	1	1		1	0		0	10	14
	1	1		0	0		0	0	6
	0	0		1	1		1	0	5
	1	1		1	0		1	1	2
	0	0		1	1		3	5	2
	0	0		1	4		0	0	3
	1	1		0	1		0	0	1
	2	2		0	0		3	0	2
	0	0		4	0		1	3	3
	0	0		0	0		0	3	2
	0	0		0	0		2	2	6
	0	0		1	1		0	0	2
	0	0		1	1		2	2	6
	0	0		2	0		0	4	13
	0	0		1	1		1	10	6
	0	0		0	1		1	1	5
	1	1		0	0		1	5	1
	1	1		1	0		1	2	1
	0	0		0	5		1	1	1
	0	0		0	0		2	0	0
	1	1		0	3		2	6	3
	0	0		0	2		0	11	1
	0	0		0	0		1	5	7
	0	0		2	0		2	5	1
	0	0		1	0		2	1	1
	0	0		0	0		0	0
	0	0		0	4		0	0
	0	0		0	0		0	26
	0	0		1	0		1	16
	1	1		0	2		3	5
	0	0		0	0		5	0
	2	2		2	0		0	4
	0	0		0	0		4	2
	0	0		4	0		1	35
	0	0		1	0		0	2
	0	0		1	0		1	3
	0	0		0	0		1	7
				2	1		1	3
				0	0		1	4
				0	2		1	2
				3	0		1	0
				0	0		1	2
				0	2		0	1
				1	2		1	0
				1	1		4	3
				0	1		0	2
				2	0		2	4
				0	0		1	0
				0	1		2	0
				1	0		2	0
				0	0		2	0
				0	3		0	0
				0	0		0	0
				1	0		0	0
				1	1		0	0
				0	0		1	0
				0	0		1	0
				1	0		3	0
				1	0		1	0
				0	2		1	0
				1	0		2	0
				1	0		2	1
				0	0		1	30
				0	0		0	50
				0	13		2	50
				1	2		1	0
				2	2		0	50
				6	0		0	1
				0	0		0	0
				1	1		2	35
				1	0		1	23
				1	0		1	8
				1	0		0	9
				1	1		0	13
				0	0		1	11
				0	0		1	7
				0	3		0	15
				0	4		0	10
				0	5		0	26
				0	1		3	15
				0	0		1	7
				1	0		0	50
				0	0		0	50
				0	2		1	50
				0	1		1	51
				0	0		0	43
				0	3		0	19
				0	1		1	13
				0	3		3	29
				0	9		3	18
				0	3		6	50
				0	0		1	50
				0	0		1	19
				2	11		1	50
				1	0		0	50
				0	0		3	50
				1	0		0	13
				0	5		0	2
				0	8		0	12
				2	17		1	60
				0	0		0	13
				1	0		1	60
				0	2		2	60
				0	0		2	14
				0	1		0	60
					0		0	60
					34		0	16
					28		0	8
					4		0	9
					10		0	20
					1		0	60
					4		1	37
					1		0	34
					37		0	10
					3		0	13
					11		0	15
					16		0	18
					0		0	57
					11		0	60
					9		1	26
					4		0	37
					3		0	60
					23		0	29
					2		0	60
					34		0	23
					23		0	60
					0		1	60
					0		1	48
					13		2	49
					3		1	60
					2		2	22
					21		2	24
					1		0	27
					25		3	42
					12		0	5
					1		0	18
					2		0	14
					0		12	4
					0		4	3
					15		0	13
					8		1	20
					1		2	7
					0		0	3
					5		1	12
					1		1	4
					5		4	7
					0		0	37
					3		1	3
					0		0	10
					1		0	3
					2		5	19
					4		8	13
					1		0	4
					1		5	5
					0		5	0
					0		8	0
					0		2	0
					1		3	0
					0		3	0
					0		1	1
					12		4	4
					2		0	3
					0		2	3
					4		1	2
					0		0	1
					1		0	9
					1		0	4
					1		0	13
					2		1	1
					1		2	3
					7		1	1
					1		1	2
					1		2	3
					1		2	9
					0		0	0
					0		2	18
					5		0	1
					0		2	0
					0		7	0
					0		1	0
					1		1	0
					0		2	0
					0		1	0
					0		0	0
					0		0	0
					0		0	0
					0		0	0
					0		1	0
					0		2	0
					0		0	0
					0		1	0
					0		1	0
					0		1	0
					0		0	0
					2		1	0
					0		0	0
					0		6	0
							0	0
							0	0
							3	0
							8	0
							1	0
							1	0
							0	0
							5	0
							2	0
							0	0
							1	0
							1	0
							3	0
							1	0
							0	0
							7	0
							0	0
							1	0
							0	0
							1	0
							0	0
							1	0
							3	1
							1	0
							1	0
							1	3
							1	0
							1	0
							1	1
							1	0
							0	5
							5	11
							2	4
							1	8
							1	0
							2	14
							3	7
							2	1
							1	0
							0	1
							3	0
							1	1
							3

## Sheet: Fig 3
	Fig 3D
	Percentage of cells per cell cycle phase
		subG1			G1			S			G2
	iWT (vehicle)	1.4	0.83	0.44	45.1	46.7	45.7	45	44	44.4	6.3	5.59	6.47
	iWT (SAHA)	2.84	3.97	8.54	59.2	55.5	47.4	24.9	24.8	29.1	11.4	13.7	12.8
	FA-A (Vehicle)	0.41	0.44	0.66	50.1	43	37.2	41.5	43	46.1	6.17	10.9	12.2
	FA-A (SAHA)	11.6	8.87	10.3	41.2	41.3	39.4	28.2	26.6	29	17.6	24.5	19.1
	Fig 3E
	Normalized gH2AX Fluorescence per cell
	iWT										FA-A
Replicates	1	2	3	4	5	1	2	3	4	5	1	2	3	4	5	1	2	3	4	5
SAHA	-	-	-	-	-	+	+	+	+	+	-	-	-	-	-	+	+	+	+	+
	0	1.42787	0.00302	3.66397	2.0511	0.727751	0.71951	0.25246	6.30996	1.39667	2.28185	1.39731	0.00668	0.22849	0.110521	0	3.64093	0.10356	4.36489	1.09429
	0	0.00021843	0	0.921911	3.95282	0	0.414837	0.03083	3.24428	6.41566	0.561333	2.88116	0.00338	1.38939	1.06993	0.173427	1.03518	2.19012	5.31338	0.0121143
	0	2.20098	0.00597	0.958382	0.0826694	0.118755	0.579308	0.00029	3.46069	3.62527	2.08546	0.118797	0.01237	0.509021	1.44302	1.84014	0.952243	0.22887	7.56122	0.23559
	0	2.07394	8.5e-05	2.46901	1.72318	0	0.0192033	0.00379	6.16727	0.624238	0.316146	0.169035	0.00145	0.680849	0.733322	7.90319	3.50317	0.28546	3.83512	4.53995
	0	3.6296	0.00228	3.14305	0.738283	0	0.112544	0	3.02679	0.533059	2.20068	3.06307	0.00977	0.528514	0.172616	0	0.560441	2.67162	3.24332	3.89669
	0	2.9302	4.9e-05	2.10057	2.99542	0.430496	2.18871	0.00261	3.33898	3.6622	0	0.0265297	0	1.02158	1.4002	0	6.05081	1.87385	2.69292	2.5509
	0	0.97582	0.01995	0.7722	0.0483704	9.35315	0.109081	0	5.56415	5.73862	0	0.00088736	0.00445	0.499148	1.26289	0.323089	4.68859	1.31964	2.37607	2.48637
	0	0.8929	0	2.35955	4.21328	1.29863	1.17501	0	6.30565	9.15991	0	1.00887	0	0.582391	3.37153	0	3.82435	3.10211	2.64004	3.697
	0	0.00261657	0.00106	0.966044	0.78191	0	0.288473	0.40293	2.63174	3.69378	0.0238979	2.51656	0	0.879278	2.29448	0	7.32086	1.61873	4.22359	4.92123
	0	2.04213	0	0.878101	0.0941272	0	2.58462	0.00802	5.60963	1.82286	0	0.00479173	0	0.157954	2.68885	0	2.86385	3.76497	3.06538	5.58552
	0.0267	0.200661	0.02803	2.43527	1.63777	6.6754e-05	1.23765	0.29451	4.62269	5.04815	0	0.84126	0	0.290315	0.74421	0	0.498485	3.60888	6.07063	4.21012
	0	1.79009	0.013	1.33816	0.749462	0.0267016	0.577797	0	4.036	4.63301	0.404729	3.28584	0	0.252733	0.843422	2.68591	0.446332	1.02767	7.27023	0.179125
	0	0.726695	0.00112	1.74987	1.09468	5.00581	0.325906	0.00191	3.29671	6.39074	1.49662	3.11991	0	0.898027	2.14647	7.41182	4.86821	0.01901	3.50642	0.47076
	0	0.940949	0.05664	3.8972	0.876625	0	0.338261	0.05597	1.00918	0.80127	0	2.36661	0	0.761507	1.23938	6.86811	4.88995	0.38915	3.18691	0.360084
	0.00294	0.467746	0.00625	3.42442	0.491954	0	0.00841852	0.24626	1.85214	4.3973	1.25945	0.71131	0	2.32577	0.732183	1.7599	3.03523	0.00671	4.50646	1.51862
	0	0.636317	0.01274	3.5087	2.89587	0	0.00088736	0.05105	3.62809	4.79623	1.1706	1.31237	0.01332	1.01345	1.79737	7.80587	2.64655	4.9e-05	3.60374	3.77261
	0.01115	0.13764	0.01199	0.832532	1.38656	0.282436	1.49073	0.01235	3.87504	1.48659	1.29476	0.46265	0.00319	0.580514	0.0114454	3.08844	6.42275	0.00349	5.59862	4.90822
	0	0.219359	0	0.822987	4.08652	0	0.788319	8.5e-05	6.05972	4.00246	0.724346	0.547404	0	1.04817	0.680449	3.80137	2.93679	0.00082	6.6688	3.01065
	0	1.06183	0.00118	3.12737	0.262464	0.19165	0.406669	0.56307	2.07179	3.59517	2.24707	1.22376	0	1.09603	0.721022	2.22731	5.90118	4.9e-05	6.64073	2.31334
	0	0.0181203	0	0.703855	1.35423	0.54044	0.00122865	0.03643	1.5039	2.40208	2.24927	0.420539	0.02295	1.04534	5.38042	3.05973	7.6097	0.0003	7.81649	0.808114
	0	0.00382246	1.2e-05	0.675552	1.70354	0	0.799691	0.1211	1.95691	2.1268	2.36149	1.08881	0	0.629304	3.34572	3.81231	0.0206322	0.00172	3.76785	0.290817
	1.39622	1.45468	0.00015	1.66345	1.00711	1.70196	0.00390437	0.27722	4.48844	3.88702	1.13241	0.901223	0	0.815988	6.30795	6.14984	5.59125	7.37688	10	5.24015
	0.01702	1.66577	0	3.29079	2.31443	5.96713	2.97684	0.4532	6.31856	3.5931	0.693907	0.633837	0	1.44478	4.79116	0.039051	2.02045	0.09319	5.06147	0.36655
	0.45586	1.36308	0.03528	3.43966	1.70235	0	2.34969	0.33977	6.6652	4.21037	0	1.42804	0.00069	0.926877	5.75194	0.563536	3.69244	0.88673	4.7045	8.90495
	0	0.690268	0.00979	2.60956	1.04583	0	0.118278	0.05692	4.20833	8.47654	0	0.483291	0.01884	1.17968	0.923689	1.02935	4.25845	2.08864	3.87157	0.579187
	0.08177	0.0957254	0.02392	2.39978	6.24638	0.0540706	0.215441	0.18799	2.67045	2.57717	0	0.439742	0.00208	0.8189	4.63398	0.603255	2.86496	4.6483	1.60282	0.346867
	0.00307	0.0689408	0.05295	1.69371	0.00660216	0.121492	1.23302	0.04833	5.84414	0.495013	0	0.311321	0.01177	1.6266	2.11143	0	2.28254	7.1603	3.30906	0.502173
	0	1.92409	0.00035	2.89531	4.18628	6.90209	0.802353	0.01309	6.027	6.84891	0	1.50486	0.00737	1.73445	6.44336	0	0.0393987	6.07881	3.58143	2.3985
	0.00013	0.0555303	0.04091	1.06456	2.35226	4.57731	0.0258972	0.43732	5.14365	6.39563	0.0227631	3.15606	0.00751	0.480049	7.11042	0.231636	10	7.59236	2.14419	0.231094
	0	0.0639125	0.02156	2.88051	2.4075	2.9369	0.00725813	0.09641	5.91418	9.6279	0.0542042	0.371784	0	2.19007	0.135549	0.253264	2.56887	0.95538	3.07625	0.304139
	0	0.904795	0.02626	1.87212	4.52454	1.43674	0.0319312	0.57144	5.09321	3.09457	0.0120824	1.34941	0.00084	1.2353	6.23317	0.00040052	4.49116	2.06196	2.40972	0.654598
	0	1.35072	0.02198	2.02571	0.864542	0	0.828496	0.55658	1.77012	8.84971	0.00253665	0.450331	0.01286	0.645179	0.326813	0	4.96149	1.40704	1.65551	0.220646
	0	2.95489	0.05649	3.30617	3.78634	5.74324	0.452962	0.01044	2.256	1.15631	0	0.856454	0	1.93025	6.4908	0	1.22404	9.0641	0.968159	1.80859
	0	0.331289	0.03684	0.320376	0.8452	0	0.871189	0.00094	1.19571	7.172	0.612534	3.1806	0	1.95115	0.360164	0	4.16306	5.20459	0.943566	0.675544
	0	2.66015	0	0.779422	5.16913	0	0.197544	0.0014	1.77307	1.04947	1.95228	0.0992202	0	1.48808	7.61665	0	1.64664	2.91456	0.240311	1.50145
	0.10734	1.83186	0.00032	0.839436	1.725	0	1.86804	0.15866	6.23193	1.28991	1.29676	2.68953	0.02471	3.05207	7.57011	0	0.255304	3.89432	5.41068	1.25416
	0	0.27013	0	0.412353	0.475349	0	1.9395	0.17015	3.14131	0.73671	0	0.242085	0	0.553113	6.2152	0	0.0637668	5.41439	1.42548	0.416512
	0	0.826321	0.00077	1.00597	2.468	0	0.101914	0.14037	1.44872	4.46715	0.697778	0.0556532	0	1.65584	0.431748	0.0534699	1.26611	7.6494	3.85693	0.538187
	0.68076	0.478518	0	0.319474	0.571229	0	0.153504	0.00013	1.23938	0.840462	1.1973	0.15794	0	0.80952	6.10115	0	0.73799	3.54703	0.802248	1.71403
	0.02356	0.539044	0	0.64351	0.0487544	1.50417	0.0238631	0	5.16129	1.02268	0.03064	1.61228	0	1.81739	4.11817	0	0.979028	0.14361	1.42462	1.11475
	0	0.904508	0	0.258905	2.41636	0.280366	2.28908	0.001	2.59127	6.61652	0	0.113463	0.00157	0.668566	5.01537	0	5.53902	2.37635	0.808044	0.251427
	0	1.22364	0	1.05932	0.954451	0	1.9219	0.00169	0.979954	5.63391	0.485434	2.60212	0	0.608257	0.0626833	0	3.21164	7.99747	3.617	0.412424
	1.54348	0.44614	0.00055	0.868526	2.64782	0	1.82759	0.00039	2.35967	7.6028	0.00253665	2.43101	0.01339	0.385706	0.134025	0.840699	1.78621	6.24262	0.489239	3.31927
	0	1.51615	0	0.259319	0.405469	0	1.30021	0.15768	5.11714	7.77924	0	0.967119	0	1.31755	1.0237	0.060479	6.4614	1.34447	1.08479	2.27629
	0.40473	0.766358	0	1.01617	4.54066	0	3.59104	0.00745	2.67196	0.488634	0.182839	0.875316	0.01215	1.49195	0.136385	0	5.34204	1.24578	0.938856	2.22604
	1.34629	2.24627	0	0.55659	2.58299	0	1.3168	0.01089	1.74789	3.70021	0	0.00182932	0	0.273452	2.53528	3.24838	2.25937	1.16828	4.52412	0.464251
	0.13831	3.22467	0	0.827415	0.684165	0.00073429	1.99292	0.09372	1.18214	0.842791	0	0.00454145	0	1.77384	2.82396	1.31105	9.2878	2.30345	1.02059	0.527795
	0.47969	3.33747	0	0.539892	0.403054	1.4316	0.762444	0.00069	5.56222	0.179807	2.71588	1.86743	0	1.03162	2.228	2.48351	0.0976957	0.43811	1.131	2.16837
	0	0.59108	0	1.27141	1.36904	0	2.61659	0	2.62819	8.967	3.18843	0.0078406	0.00055	0.675778	6.64749	0.23691	1.11274	7.7026	4.4932	0.43687
	0.1297	0.755564	0.00048	0.360083	4.85532	3.61499	1.64526	0.00016	3.4628	6.83118	0.563603	0.352831	0	0.422272	1.51852	0.495114	3.40855	0.11963	1.59251	2.42591
	0.35453	3.94054	0.00074	0.45334	2.06111	0.545446	3.98772	0.00034	1.77969	7.54109	1.15324	1.21068	0	1.10699	2.84838	2.06243	2.81659	4.93004	2.41223	7.5004
	0.26421	0.158409	0.04693	0.54778	2.96297	3.66319	3.40196	0.00601	2.88188	2.47733	0	1.55653	0	2.4776	3.6635	5.14652	5.13716	6.69712	0.62876	4.04633
	0.8403	0.0337423	0	0.952241	5.12332	0	1.89374	0.00161	1.62336	2.49671	0.0667539	0.324258	0.01885	3.34727	6.78391	0	2.54951	2.71734	5.40711	6.51735
	1.26605	3.89869	0.006	0.994839	0.183863	0	0.369236	0.01052	3.53059	0.175273	0.00013351	1.10906	0.00129	1.57585	0.99264	0.0107474	3.37177	0.07283	6.76624	1.89403
	0.0544	0.2229	0.00921	0.202877	0.24576	2.76748	2.2034	0	3.51414	0.42304	0.00180236	2.3459	0.00177	0.292102	2.31484	0.812195	2.91225	0.36202	6.90798	4.80199
	1.26078	0.879071	0.00085	0.691811	0.4103	0.472951	0.97612	0.61243	1.77615	3.4054	0	2.38088	0	1.34811	0.93392	4.20323	3.57539	0.25441	2.65729	4.55324
	0.00227	1.53108	0	1.15985	1.69678	0.0826413	5.4607e-05	0.00517	3.31016	1.32966	0.484567	0.63543	0.0038	1.70367	0.765782	0	3.17781	0.15225	1.76338	7.66488
	1.28461	1.61155	0	0.876484	0.751915	3.02115	4.57131	0.16865	5.34054	2.53165	3.43148	0.736843	0.01089	0.0556088	2.82258	0.314277	4.79148	0.03037	1.93674	0.183646
	0.001	2.71263	0	0.459021	0.591327	0.0134843	0.0640808	0.04795	3.43274	0	2.4781	0.742222	0.02574	0.216781	5.50428	0.0690903	9.7408	2.8859	2.0661	6.24249
	0.59558	2.21092	0	1.3136	0.351822	0	0.0893273	0.00056	4.91878	0.921354	1.99013	2.01374	0.00038	1.63315	2.01836	0.612801	4.11971	0.01409	4.73032	0.65637
	0.14299	1.16292	2.4e-05	0.515295	0.015787	0	0.0881532	9.7e-05	4.16735	0.669103	1.96697	0.561356	0.00352	0.422078	1.86302	0	3.22971	1.47752	4.22205	0.68629
	0.82561	0.168161	0	0.384952	0.87997	0	2.47479	0	0.835169	0.391261	0	0.0894137	0.00575	1.25166	2.94734	3.65277	0.00751296	2.69842	4.12111	0.528513
	0.03431	0.440753	0	1.09751	3.36927	0.00267016	0.551513	0.01042	3.93075	0.0145297	0	2.05213	0	0.472924	6.77243	0	0.123511	2.86746	3.35837	6.50813
	0.02016	0.0807768	0	0.694753	0.542529	9.10763	1.95324	0	1.79484	0.794086	0	1.21153	0	1.53087	0.87478	6.90836	0.163833	0.03446	1.83227	4.66951
	1.24336	0.12939	0	0.0791001	3.99595	0	2.13725	0.00156	0.756039	4.29563	0.400457	0.586165	0.00997	0.655597	4.78312	0	3.25241	0.03162	1.90861	6.74387
	0.01088	0.772506	0	0.316368	4.48176	3.44697	0.0269665	0	0.610585	1.48861	3.62627	0.0627794	0.00966	0.662688	3.82026	0.711329	0.0866379	6.46006	9.46868	6.28711
	1.0738	0.0836846	0.00288	0.237313	1.32622	6.3776	0.00046871	0	1.68877	6.75219	0	2.85873	0.0008	1.37789	3.80964	0	4.2267	0.01049	5.89921	7.41228
	1.83133	0.0257379	0	0.100741	0.828571	0	2.64111	0	2.77676	7.29562	0	1.517	0.00659	0.975546	4.0567	0	7.7359e-05	7.0223	2.34737	6.69541
	0.00814	0.0194354	0	1.52212	0.802317	0	1.40428	0	0.647856	0.389911	1.42379	0.565392	0	1.10403	2.86346	0	0.366915	0.02357	8.10269	4.28398
	0.01135	3.67743	0.00728	0.363868	0.621426	0.00841099	0.562584	0	0.346891	1.34223	0	0.0114765	0	0.53898	7.86312	0	0.0028896	0.33798	9.30189	6.3791
	0.48637	0.595385	0	1.02325	1.02346	0	3.44793	0.22775	0.379976	0.00253929	0	0.0241589	0	1.55002	2.59088	0.226496	0.123538	2.61072	2.52384	8.9101
	0	0.673841	0	0.324361	5.51434	0.068089	0.9746	0.01204	0.344861	4.4584	0.255267	0.187546	0.01013	1.90503	1.04184	0	7.49315	0.01841	3.35933	2.99518
	0	0.435615	0	0.328786	2.95027	0.370885	2.73224	0.41491	0.694871	0.111246	2.39934	0.0413235	0.00273	0.708535	0.409829	0.00046728	0.517784	4.95342	2.80996	4.50195
	0	0.117313	0	0.266574	1.6548	3.71252	4.51727	0.22842	0.563823	4.42131	0	1.65243	0.02414	1.1018	1.28944	0.913794	0.932294	1.72784	2.57725	4.34379
	0.00013	0.052709	0	0.340964	5.77592	1.93693	2.5739	0.46819	1.53518	8.16809	0	0.0058156	0.00022	1.83202	0.387013	0	0.293692	2.47566	6.68253	3.67114
	0.40546	1.65185	0	0.195326	3.7145	6.38494	0.00350392	0.06015	0.27255	3.06775	0	3.55036	0	1.9626	0.026483	0.928814	4.19936	2.46509	2.88432	7.21517
	0	0.693349	0	0.190872	1.21353	9.91636	1.50118	0.29845	1.03307	0.473764	0	0.227291	0	1.76633	0.720861	0.0677552	4.15552	8.57148	2.14519	5.49011
	0	0.637532	0	0.265889	0.847665	3.5194	1.82047	0.45394	0.275656	7.24497	0	0.323094	0	2.19515	2.09996	0	7.32591	3.7e-05	2.24923	8.71068
	0	0.644603	0	0.130832	3.17381	8.25071	0.103602	0.36548	0.820252	0.191946	0	0.577556	0.00022	0.68304	2.36178	0	0.611908	0.02358	1.85095	3.7518
	0.03912	0.465448	0.01178	0.138419	1.00814	9.76436	4.03676	0.01167	0.68819	6.60909	0	0.94362	0	1.75608	3.06449	0.00060079	2.35382	0	1.41025	3.86181
	0.00367	0.346097	1.2e-05	0.257466	1.79036	0.00380497	0.0359266	0.00361	0.335893	2.52314	0	1.38841	0	1.86613	0.468815	0	1.5301	0.11357	1.69252	1.24775
	0	1.02279	0	0.0868244	0.133746	0	0.032632	0.01214	1.5648	0.327451	0	1.01571	0	0.542444	0.056973	0.7401	2.07487	9.7e-05	2.88696	1.48718
	0.8897	0.612759	0.01388	0.536094	0.320366	1.62559	0.135697	0.06684	0.135654	8.86309	0	0.00728998	0	2.83502	3.53361	0.559798	0.506781	0	4.62444	1.66093
	0	0.486276	0	0.0911606	0.143687	0	0.922055	0.16542	0.264954	7.61561	0.0621479	4.5505e-06	0	0.783719	4.13694	0	6.86686	0.08498	1.98425	1.98285
	0.23798	0.103907	0	0.0602894	0.343696	0	1.89103	0.03985	0.329061	4.92886	0	1.25642	0	1.1059	1.43998	0.105805	3.62828	0.02389	1.55783	4.02717
	0	1.90887	0.00033	0.0893763	0.13753	8.45792	0.269452	0.05421	0.708421	7.74323	0.101266	3.44249	0.02582	1.13118	1.5472	0	1.16284	0.00422	3.44769	5.60472
	0	0.00818189	0.00429	0.301355	0.236718	0.375357	0.0269665	0.01082	0.427031	1.0135	0.00013351	0.00093286	0	1.31777	3.09873	0	1.56898	0.19367	0.945957	4.81113
	0.69017	2.96348	0.01869	0.297147	0.296478	0	0.291663	0.0606	0.881292	1.17115	0.467477	0.00717622	0.01326	1.03011	3.94439	1.52186	1.14039	0.46841	2.26678	4.4231
	0	1.46132	0	0.370454	0.262625	0	0.00202044	0.10743	0.95091	2.94005	0.347454	2.89434	0	0.58184	1.33234	0	1.19688	0.72857		1.53167
	0	0.265638	0.0159	0.324958	0.993457	3.16841	0.768533	0.22682	5.60709	1.06638	0	0.582948	0	1.27044	5.5393	0	8.21264	0		1.77169
	0.50326	0.704516	0	0.0748295	1.28623	0	0.176771	0.00709	3.07529	4.97071	0.513938	0.54618	0.0064	1.11264	5.18218	3.43195	4.94545	1.37764		8.03921
	0	0.527759	0	0.440695	1.89391	0	0.584427	0.20286	4.02946	4.86039	0.40286	0.00144707	0.00602	1.15013	0.651656	0	3.29135	0.00068		2.65995
	1.47386	2.41589	0	0.146051	1.29138	0	0.39263	0.17391	2.58847	3.08615	0.165683	1.05849	0	2.19654	3.07579	0.0660196	6.42879	1.84173		1.21394
	0.96366	0.716147	0	0.096789	4.52526	0.00120157	0.101095	0.15444	6.30913	2.48556	0.0250995	0.00091466	0	1.57343	0.0176512	0	4.70867	4.942		0.521162
	0	0.376804	0	0.217686	3.24449	0.017089	0.0057792	8.5e-05	3.23809	2.91879	0.71934	0.00015927	0	0.572164	4.76492	0	2.64147	3.60593		0.72851
	0.03992	1.76459	0.05942	0.268896	0.254022	2.24914	0.00015927	0.00411	6.5681	6.031	0.417746	2.25669	0	3.42318	0.782281	0	3.11304	4.87407		0.203416
	0.02971	0.0214513	0.00641	0.420343	2.32187	5.66814	0.00075084	0.00012	6.09487	1.04543	0	0.00443223	0.00028	3.46203	5.82889	0	4.30045	4.43464		4.6824
	0	1.84157	0.00319	0.272016	3.50845	8.1873	0.00013652	0.00027	1.72116	1.57791	0	0.651757	0	0.574282	6.42128	0	1.8032	0.1227		2.06436
	0.3546	1.57438	0	0.322301	1.46435	1.32293	0.0460334	0.27155	3.72564	1.90282	0	2.97098	0	0.420743	2.35478	0.478292	1.44732	0.09824		3.187
	0	1.08542	0.0005	0.0447062	2.07654	0	0.569488	0.07634	1.59061	8.28191	1.39896	2.58734	0	1.5324	0.0790277	0.491776	4.47174	1.21222		5.67811
	0.10807	1.03024	0.0013	0.0878937	1.33535	0	0.162464	0.37526	5.45217	10	0	0.544086	0	0.774394	3.21055	0.337908	8.37742	0.91239		6.8514
	0.0249	1.56067	0	0.0452867	2.3837	0	0.0999301	0.00184	1.10976	1.03189	0	1.46761	0.01408	0.836934	5.56793	0.208539	5.39963	1.82563		6.31914
	0	0.873141	0	0.0650355	4.0518	1.16846	1.24608	0.13761	2.95728	3.95059	0	0.237511	0	0.486832	0.281725	0	0.0499377	0		6.10139
	0	0.141986	0	0.163071	4.48673	1.48587	0.0671661	0.09368	1.81936	7.21608	0	0.0392075	0	2.59071	1.47288	3.99122	0.352608	0.12499		1.75574
	0	0.228588	0.01081	0.420445	0.442605	3.31974	0.34399	0.16271	1.09034	1.31633	0	0.171583	0	2.11511	3.29884	0	0.948162	0.43649		7.44345
	0	1.88652	0.003	0.0781817	0.39756	0.0136178	0.533829	0.02608	3.56707	6.86722	0.223492	0.318702	0	1.50013	7.60747	0	6.89096	0		0.877529
	0.01595	0.7026	0.00593	0.290256	0.565977	0.543644	0.074447	0.00334	6.56596	1.08513	3.01374	0.0451324	0	1.48795	0.463544	0.00013351	7.26278	0.00448		0.385031
	0	2.51216	0	0.077893	4.19927	5.01141	0.607503	0.05583	3.8992	3.32657	0.0913861	0.860755	0	0.155022	0.466654	0	4.08125	0		1.56415
	0.00467	1.46777	0.00536	0.12008	3.33065	0	0.548587	0.10106	1.04682	4.58071	0.0321086	0.166273	0	0.24859	6.02542	3.63295	1.4088	0		0.843794
	0.49812	2.69799	0.00046	0.0646353	2.11553	4.47979	0.235577	0.27421	1.48406	4.08853	0.0052068	0.655602	0	0.322121	0.5853	0	0.468165	0.385		6.43808
	0	0.486545	0	0.40476	4.7147	4.84693	0.0311166	0.00647	1.40104	4.71484	0	0.308636	0	0.302067	1.50947	0	0.751396	0.11251		1.75542
	0.02804	0.119274	0.02461	0.0665705	1.36396	0	0.116594	0.04325	2.01656	1.12556	0.474887	0.0350938	0.00127	1.56575	0.00747542	2.10121	5.94062	0.44262		1.56272
	0	0.347648	0	0.223856	1.40776	6.20057	0.0948243	0.23152	3.1024	0.492746	0.00146859	0.563563	0	1.12144	5.53671	0.816333	2.03502	0.04872		4.82084
	0.00941	1.73832	0.00553	0.0892057	5.19597	0.034178	0.0865196	0.19039	3.6897	0.667945	0	3.43476	0	0.299571	2.8978	0	4.46016	0.02016		2.21349
	0	0.569765	0.04102	0.176604	2.82603	0.0157539	0.00253011	0.37694	4.36957	9.29735	3.27354	3.22868	0	2.29917	0.35905	0	2.33903	2.37878		2.22372
	1.86657	0.789639	0	0.083328	1.40444	3.1903	0.904103	0.06227	2.6897	8.48261	0.160743	0.6617	0	2.48186	2.45619	0	4.12493	1.63877		8.99363
	0	0.409245	0	0.345353	5.88236	0.116753	0.0159997	0.04109	2.22242	3.65013	0.0255	2.66269	0	1.33442	2.83483	0.426157	2.37036	0.38605		1.69727
	0	1.33846	0	0.129802	4.78935	0.0335772	0.431865	0.06636	4.76143	1.91999	0	8.646e-05	0	2.10161	0.642125	3.86372	0.804674	2.51023		0.971886
	0.0016	3.96117	0.00022	0.230176	1.03006	0	0.0193398	0.24727	1.56969	1.71611	0	0.0146118	0	2.60516	1.58065	0.0892499	0.910174	0.08109		1.44543
	0	1.46956	0.00046	0.537822	2.86938	0	2.13004	0.27423	1.06441	2.41923	0.0755654	0.0213557	0.00333	4.07652	0.851548	0	1.97544	0.09004		1.11191
	0	0.441453	0.00185	0.291951	2.07396	8.60998	0.180843	0.05636	3.05253	0.0166107	0	0.107652	0	1.01965	2.6288	0	2.45494	0.01798		0.0814803
	0	2.47105	0.03794	0.322439	5.74146	9.40589	0.0403088	0.4446	1.58844	2.20057	1.73787	1.97675	0	2.2477	4.55313	0.47976	0.00114219	0.01408		2.00495
	0	3.18488	0.00017	0.111388	2.95169	0.00106806	0.0193899	0.07968	0.483611	2.08715	0.284171	1.7879	0	1.68976	0.653199	0.00013351	3.9143	9.41828		0.712234
	0	1.66562	0.04442	0.071625	3.39049	0	1.02859	0.01391	1.25959	1.50179	0	0.594861	0.00441	0.89145	3.68359	0	2.28741	0.02039		1.31684
	0	1.25359	7.3e-05	1.48874	3.29838	10	2.62644	0.05856	1.13803	0.587505	0.00113482	0.631694	2.4e-05	2.27062	1.53682	0	0.215023	0.05111		2.67331
	0	0.991346	0.01482	1.16063	4.38664	0.0889162	2.32352	0.60582	0.529625	1.1089	1.95268	0.0727223	0	2.21996	5.87345	0	2.09399	0.00079		2.97293
	0.08538	0.726573	0	0.937626	1.41468	0.15547	0.00010921	0.59635	0.889121	3.26871	0.189581	0.687315	0.00123	2.08452	3.85999	0.00407199	2.27623	0		2.04795
	0	0.412453	7.3e-05	3.4522	2.62397	0	4.49688	0.07006	0.882132	0.0367826	0.0224961	0.429531	0.00402	2.687	1.00909	0.0215615	4.19749	0.38641		0.437031
	0.20173	0.310225	0	1.6419	2.83816	1.2736	0.290844	0.57974	1.60763	2.00555	2.65627	0.183383	0	2.04636	2.14646	1.85289	1.37019	0.32559		1.22339
	1.70863	2.52759	0	1.47939	0.660482	4.58372	3.87725	0.20354	0.820465	1.28604	0	0.158964	0.02376	0.90072	2.78331	0.135911	0	0.00852		1.37609
	0.00754	0.512091	0	0.969658	6.30031	0.0017356	0.950828	0.01432	4.33412	0.0528606	0.00093455	1.91936	0.00133	2.78974	0.859166	0.16615	1.38111	0.00277		5.71362
	0	0.125682	0	1.84548	1.47215	1.12347	0.03407	0.04635	1.15996	0.172616	1.48347	0.195969	0.02385	1.34257	5.04037	7.72843	0.296036	1.59873		8.08889
	0	0.300782	0.06825	0.792054	3.72401	7.97215	3.06614	0.39687	0.827648	0.413886	3.45091	3.03729	0.00784	1.38794	0.850217	4.77137	0.115074	6.04164		8.08726
	0.0006	0.0103115	0.05742	2.04918	0.801177	1.16779	0.668112	0.38262	1.29563	0.731508	0.530026	0.0889405	0.00021	1.86718	2.32903	2.85139	0.184029	2.30824		1.99728
	0	0.390715	0.04553	1.0633	4.94547	1.0224	0.868946	0.06708	1.67047	0.047268	2.7327	0.0379334	0.00055	3.62145	2.05271	0.00480628	0.455237	0		4.16638
	0.00013	0.0369823	0	0.928268	0.537778	0	0.0016473	0.21076	0.826776	0.551169	0.0052068	0.341769	0.00567	1.97052	0.939234	0.13037	0.391948	2.80827		0.814171
	0	0.0791887	0	2.8382	0.670813	0	1.93033	0.06164	2.20525	1.40049	0.287643	1.57565	0.00056	2.91484	1.15544	0	5.12582	3.92137		0.234668
	0	0.0708065	0.02278	1.02057	5.72986	0	1.39282	0.26394	0.711153	0.466096	0.0419214	1.51154	0	2.91698	0.922147	0	0.205526	0.07962		0.247401
	0.08277	0.0547841	0.00171	1.53941	4.78198	0	0.434172	0.2767	1.31968	3.40227	0	1.8202e-05	0	3.12537	0.821145	0.647045	1.21109	0.03738		0.719877
	0.00968	0.00681672	0.01467	1.80139	5.32269	0	2.18678	0.13145	1.59674	0.246218	0.119556	0	0.01013	3.02527	2.52643	2.45701	0.394778	0.08721		1.17884
	0.00107	0.0423656	0.04904	2.06931	3.6437	0.00093455	3.77074	0.00057	1.89221	1.11343	0.0138181	0	0	3.46335	3.27503	0.0706924	0.999815	0.02738		4.2387
	0	0.190167	0.00197	0.916732	1.24867	0	0.840432	0.01401	2.20006	1.05564	1.5063	0	0.00232	1.64758	2.55677	3.96051	0.460079	0.07708		0.788289
	0	0.107593	0	1.00503	4.37929	0.0562068	3.40422	0.00044	1.48317	0.126618	3.22735	0	0.002	3.26889	5.094	1.28087	0.987105	0.80431		0.080192
	0.19799	1.73979	0.00017	3.19435	6.07193	0	2.12714	1.2e-05	5.06745	1.05723	0.0631492	0.00544701	2.4e-05	3.95446	1.57034	4.25476	0.74346	0.52997		5.35413
	0.0767	2.14693	0	0.771639	4.89517	0	0.22325	0.03899	1.31626	0.471088	0.653254	0	0	2.35951	0.108434	0	0.250562	0.00402		0.00129442
	0.44785	1.59165	0.00079	0.535841	4.17148	4.99653	0.342483	0.23832	0.958165	1.30974	1.46044	0.00034129	0.02454	1.43953	2.94833	0.00974607	0.156798	0		1.75131
	0	2.46925	0.06064	0.727451	0.824607	0	0.00052331	0.0057	1.59676	1.4528	0	0	0.00055	2.3776	0.152172	0	0.101637	0.1152		4.28363
	0	1.89901	0	1.04283	2.10923	8.20078	0.712134	0.02118	0.759595	2.47468	0.0578756	0	0.00853	2.50281	4.0454	0	0.203118	0		0.155417
	0.3592	0.904831	0.01712	0.639108	1.1163	5.98996	2.08838	0.10538	0.780974	0.758399	0	0.00028668	0	1.13727	0.0999304	0	0.271677	0		5.04636
	0	3.09481	0.03398	1.88225	2.40231	4.33012	0.0851089	0.0003	0.984228	1.18898	0	1.71832	0.01866	1.92066	0.790915	0	0.0821875	0.02563		0.182191
	0	1.2127	0.00356	0.32828	2.12838	0	0.133768	0.04482	2.47981	0.0747233	2.76161	2.74374	0.00303	0.635339	0.167482	0	2.66032	0.8938		0.495924
	1.65289	0.591567	0.00813	0.350033	1.31635	0	0.83306	0.16798	2.16752	2.09529	0.110945	1.36888	0.00126	1.33349	0.137741	1.56898	1.86147	0.00875		5.02834
	0.6632	1.18375	0.00318	3.82191	0.00802044	7.33352	0.826594	0.352	1.22444	1.81682	0	0.652289	0	0.403835	2.77277	3.41967	3.21431	0		3.16333
	0.37976	2.58098	0.00052	2.92279	0.138943	0.155603	0.0542471	0.0237	2.47853	7.73168	0.157472	0.518025	0.00895	1.36956	2.67779	0	4.1248	1.78844		0.521917
	0.3604	0.542603	0.00158	3.52619	0.438659	0.165216	1.3023	0.32105	1.19374	0.0490579	0	0.541274	0.0068	0.42444	3.51757	0.778217	4.30665	1.38824		2.07236
	0.00147	0.118455	0	2.48151	0.00951305	0.0269686	0.0108576	0.26036	0.702979	0.10836	2.07711	1.72274	0.01308	1.77805	0.569334	5.4357	4.09852	0.00496		1.45761
	1.57766	0.0979142	0.00356	3.51763	0.212582	0.0339777	0.241998	0.02198	0.694825	1.10356	1.10671	1.0439	0	1.32885	1.50748	0.0372487	1.22006	2.34855		0.56677
	6.7e-05	0.192534	0.00709	2.65828	0.00597662	0.358602	0.0247823	0.02788	0.792765	2.61689	0	2.12994	0.01295	0.647941	0.672819	0	0.878848	0.20607		0.355909
	0.69918	0.812355	0.04832	4.13653	0.506508		0.0531368	0.10427	1.09644	2.62514	0.614536	0.00722172	0.00626	1.72964	6.23437	3.47641	4.9027	0.05014		0.0927151
	1.07307	1.57539	0.05619	3.14843	1.54424		0.441148	0.00196	1.56692	0.843943	0	0.280086	0.01547	2.49069	2.90775	0.570479	6.18273	1.62364		7.84541
	0	2.34139	0	3.03278	1.01178		0.252956	0.07724	0.88018	0.998666	0	0.299262	0.00139	3.83585	2.6596	7.90773	0.80992	0.00746		0.228697
	0.06335	0.499568	0.01276	3.41491	2.4709		0.217466	0.24333	1.41024	1.88455	0	0.645532	0.00034	3.83321	3.91665	0	1.12562	1.05951		2.2327
	1.13361	1.32871	0.00124	3.82971	0.00793993		3.05171	0.05622	0.488442	4.88376	0	0.0805538	0	4.00988	1.76883	0.0652186	1.71426	3.5112		0.021584
	0.01128	0.340031	0	4.20374	2.56484		0.945964	0.00139	1.44346	3.9249	0	0.00050056	0	3.65687	6.66903	1.49462	4.89655	2.81502		3.9985
	0	0.0188666	0	2.15707	0.0023411		3.80332	0.01618	0.931863	8.47939	0	1.13129	0	3.58363	3.60695	0.00040052	4.38235	2.43705		0.00423628
	0.00174	1.60998	0.00446	3.03905	2.44189		0.18088	0.00163	1.67449	0.247432	0.26301	0.00148803	0	4.10909	3.15631	0.388441	1.18765	4.45105		0.291442
	0	0.0297606	0	1.93289	0.00042734		0.34469	0.13271	1.08931	1.16358	0.00013351	0.0114674	0	1.46268	1.12107	2.34206	1.70441	3.37354		5.55111
	0.09973	0.677868	0	0.576637	0.579739		0.00322634	0.00084	3.09835	0.703154	0	2.26383	0	1.81192	7.20025	0	1.27651	0.00383		2.74173
	0	0.845774	0.00385	0.872436	0.135753		0.0208643	0	1.64709	4.4448	0	0.97891	0.01321	2.84793	2.75611	4.17038	4.33491	4.29055		2.09636
	0	2.65557	0.02554	1.39711	0.0921763		0.23864	0.46884	1.37389	0.307725	0.00126832	0.87174	0	4.09757	2.82466	0	2.56784	6.6949		0.0997446
	0.00467	1.02531	0.0389	0.44079	1.16838		0.00694869	0.01361	1.3201	1.78095	0	0.552291	0.00116	0.729062	4.33749	0	2.32119	5.35084		0.0088132
	0.05067	2.97614	0.00213	0.583804	0.183504		0.206072	0.0003	0.546422	9.56828	0	0.112485	0.00272	2.45937	2.27907	0	2.01154	5.21875		3.30481
	0.00013	0.0496556	0.00104	0.532118	2.11046		2.74619	0.19769	0.987282	0.150345	0.0220288	0.690946	0	3.17308	3.0455	0	0.237357	3.17813		0.0100333
	0	0.581519	0.00346	0.770593	1.43965		1.55137	0.03505	0.9583	4.26906	0.310205	0.0218699	0.00044	1.78931	2.76362	0	2.48099	0.89957		0.527157
	0.42429	1.53732	0.00051	2.07179	1.00723		1.67345	0.01566	1.76701	4.93496	0.268017	0.0192534	0	3.85825	4.85035	0	1.78107	4.63609		0.180686
	0.02023	0.498381	0	0.552986	1.73691		0.467419	0.16349	0.872453	7.5167	0	0.450509	0.01009	3.11265	2.7534	4.13434		1.5048		0.154023
	0	0.159952	0.00434	1.95893	3.43691		1.02517	0.01895	4.30903	7.83912	0	0.00022753	0	0.832571	1.93321	0		4.18814		3.4479
		0.0190167	0	0.703402	0.167451		0.00042775	0.00095	1.22893	1.81918	0.00080105	0.553005	0	0.824899	2.5298	0.168754		4.40345		0.015787
		2.24528	0.02634	0.586182	0.606215		7.7359e-05	0.00173	0.856092	3.36447	0	0.244255	0.0014	2.05399	0.944003	0.00073429		7.70699		0.320855
		0.797402	0.02575	2.26928	0.210594		0.0220383	0.02214	1.45314	6.33674	0.00614136	0.0120271	0.00085	1.68962	0.334796	2.25962		2.51307		2.28632
		0.529006	0	0.504655	0.199663		0.0178837	0.00026	1.80106	0.481412	0	0.745439	6.1e-05	2.01689	0.299779			4.0049		0.997576
		2.68187	0.0315	1.21231	0.196349		0.349996	0.00166	0.87711	0.856478	0.00166885	0.0699146	0.01192	1.22769	2.26917			8.91561		1.93518
		0	0.01858	0.531101	0.404237		0.266189	0.00193	2.39281	5.5462	0	0.01215	0	3.0482	0.238817			9.10482		8.61583
		0.37061	0	0.514419	2.13147		1.57584	0.01609	0.755436	5.15768	0	0.300368	0	1.21409	2.03587			0.70321		0.544449
		0.00108758	0.02513	0.635808	4.92061		0.0164593	0.01304	1.61001	2.40919	0	0.00133331	0	3.31638	0.23839			4.98592		1.34883
		0.0892954	0.02525	1.33959	1.97689		3.42402	0.01183	2.04809	6.07899	0	1.2635	0	1.99837	0.172771			7.19403		3.41769
		0.0304705	0.01963	0.888246	1.72658		0.167738	0.04382	1.69346	0.14461	0	0.0778462	0.00057	3.84212	0.640706			2.33594		6.89554
		0.147183	0.01142	0.696422	0.0338779		0.047981	0.08605	2.33226	0.499943	0	0.994381	0.00428	1.31244	1.16207			0.34245		1.34385
		0.00025028	0.00544	1.97709	1.11884		0.405481	0.23563	1.74399	1.62492	0	0.0300245	0.00829	1.37202	2.54914			1.377		1.74384
		0.00030034	0.00143	2.09501	1.0596		0.00431847	0.10985	5.18907	7.88735	0	0.448484	0.00204	2.77508	1.10612			0.61249		2.22887
		0.708029	0.00158	2.7446	2.10679		0.615908	0.03109	1.58862	0.743511	0	0.00121955	0	0.537517	0.164788			0.95989		0.59734
		1.0292		0.699817	1.171		2.3125	0.17739	5.16103	1.59284	1.99968	0.425171	0	3.47089	1.2779			1.59911		2.11479
		0.136562		0.738393	1.37374		0.125172	0.00118	0.876802	0.846742	0	1.44512	0.00046	2.56206	0.0911605			0.88431		5.16438
		0.683611		0.860409	5.36657		2.38077	2.4e-05	0.889525	0.455605		0.0226344	0.00267	2.87536	0.922258			0.01616		4.9285
		0.03412		0.472806	1.49342		0.557529	0	2.53288	3.57915		0.0418377	0	1.51436	0.459779			0.01202		7.75727
		0.0317219		1.19588	1.44471		3.61871	0	2.29893	0.340166		0.0188575	0	3.02285	2.80766			0.53205		4.33936
		0.013415		2.51669	3.23865		0.797343	0	0.979974	0.528111		0.00135606	0	2.95012	0.905208			1.78592		8.3367
		1.16765		3.3605	1.60795		2.86269	0	1.34498	3.01841		2.6554	0	1.53937	0.425672			1.77672		2.87005
		1.5841		3.00842	0.576413		1.18939	0.01692	1.25925	0.198145		0.216497	0	2.74859	1.55187			0.55546		0.26172
		0.10687		1.79712	1.83202		1.23931	0.16038	0.795652	1.01752		0.0842853	0	1.2286	1.4433			0.16934		2.23814
		0.0637077		1.89336	0.919019		4.41142	0.01685	0.888164	1.9916		1.09111	0.00639	0.831535	4.52937			0.03905		8.02365
		0.809779		2.65234	4.76395		0.499864	0.07424	0.901162	2.23233		1.12131	0	1.07465	1.65551			0.4912		5.8338
		0.0880258		4.31492	0.837353		0.525507	0.23372	1.71739	2.08312		0.0177835	0	4.31063	0.0925541			9.89746		1.04201
		0.00143797		3.58251	0.30251		3.80389	0.00272	1.23214	3.72322		1.46712	0	3.62808	0.0934026			6.95757		3.67956
		0.628476		2.93547	0.168398		0.00075994	0.26589	0.982916	0.793776		0.303162	0	1.41496	4.21067			4.76845		7.00138
		0.0869337		2.13144	1.53817		0.039972	0.26923	1.17539	0.183795		1.54045	0	1.13807	1.68527			9.48172		0.571279
		0.158573		1.57477	1.83748		0.0221976	0.01159	0.571045	1.55662		0.299954	0	2.54679	0.606209			9.58391		0.452037
		2.20729		3.45526	0.347474		0.0346388	0.00524	1.61997	0.573545		0.189385	0	1.67228	0.316885			10		1.34457
		0.0396034		1.62661	4.1012		0.225948	0.18461	1.0459	0.0623241		0.806708	0	2.15387	0.547353			7.03169		0.703365
		0.0590843		3.65764	1.03921		2.52458	0.00011		0.342649		0.168957	0.00106	0.313065	0.163314			4.11156		0.127968
		2.38073		3.07662	0.818785		0.352454	0.00486		0.613586		0.104767	0	3.72164	0.570944			0.02173		0.406571
		0.108708		1.98143	0.963048		0.813529	0.00054		2.63007		0.797889	0.00028	2.7713	2.05704			8.55505		0.301197
		0.00473712		1.99355	0.312135		0.154901	0.00078		1.90688		0.159624	0	0.812101	0.728578			5.12323		0.845695
		0.00435943		1.63678	0.903102		0.979287	0.00157		5.39234		1.00058	0	0.921954	0.162366			9.53616		4.13093
		0.19374		2.07372	1.69713		0.160634	0.02813		0.869961		0.943779	0	2.7424	0.222721			7.8016		8.99271
		1.74458		1.5936	0.616961		1.41434	0.00144		0.760976		1.35768		3.66493	1.97234			2.58546		2.04117
		1.09236		1.49584	0.374415		2.69304	0.14249		1.71264		3.32324		1.05332	0.372012			6.69366		8.96121
		0.0880031		1.7667	0.046085		0.0631707	0		1.56127		0.129786		0.690227	0.0496586			1.02301		5.18133
		1.71435		1.55379	2.94943		1.45363	0.01323		2.66037		0.287326		2.68513	1.30056			2.52629		2.09438
		0.920353		1.77826	2.31998		0.474891	0		1.88946		0.273078		1.69284	1.32385			4.558		7.78234
		1.96023		4.17054	0.339584		0.30298	0.08561		1.1406		0.0317674		1.30165	2.82831			0.39466		0.846754
		0.182063		1.52194	1.42251		4.37703	0.00251		4.31723		0.0597487		0.9312	0.743969			1.57101		3.55446
		0.543513		2.23396	4.87216		0.945768	0.01623		1.16194		1.23566		0.860176	0.0703446			3.59087		0.882416
		0.994368		3.13268	2.54117		4.61265	0		2.66368		2.26176		1.17572	0.245395			0.93056		4.41355
		2.37347		1.39546	2.23336		0.254212	0		1.51852		0.00226162		1.6183	0.517631			9.211		4.5298
		2.70602		1.10696	1.33377		0.569569	0.31895		1.42236		0.8975		0.949312	1.03918			6.14532		1.31218
		1.56587		1.12763	2.81096		0.00613869	0.00228		0.0832082		2.97859		1.30557	0.382058			0.02241		3.31615
		0.0873614		1.92268	0.718873		0.0004414	0.04385		0.337664		1.44899		1.12681	0.256605			0.00795		6.37846
		2.65533		1.85226	1.03857		0.348358	0		1.72338		0.00520128		3.03361	0.567823			0.05458		0.77213
		0.669536		3.18385	2.78454		1.75877	0.01031		4.37369		1.3228		1.62823	1.37057			0.16664		3.38845
				1.12924	0.157907		4.24136	0		0.347914		0.402259		1.63783	2.42492			0.00957		5.84244
				1.45958	0.409117		1.00244	0.10717		5.63537		0		2.89837	0.0698367			0.09177		7.3998
				1.94494	0.455685		0.0507022	0.04771		3.69835		0.349883		0.49289	7.1441			0.05801		0.952061
				1.68391	1.1664		1.13587	0.04647		2.81329		2.38197		0.409581	1.123			0.55273		2.79282
				2.05896	1.05275		0.745708	0.01469		6.86861		3.25875		0.786435	7.25379			0.0011		2.6061
				0.542696	3.37262		0.101837	0.00026		1.07745		1.37597		0.623863	1.61185			0.00091		1.43774
				3.09277	2.7467		0.340909	0		5.19605		0.0362861		0.554416	4.48457			0.00038		0.866468
				0.764266	1.33635		0.235259	0		5.06725		0.081159		3.49636	1.12762			0.00024		2.96801
				3.69368	3.38616			0.01495		3.54974		0.0300518		2.94379	1.36625			0.44176		1.02545
				1.49163	2.81489			0		1.16299		0.302398		3.97671	0.0983573			0		2.12324
				1.61255	1.9455			0		6.4446		0.454122		1.49012	0.00165364			0.02486		2.21544
				0.790883	3.90736			0.02965		1.29503		0.117836		0.599601	4.29886			0.00345		0.755681
				0.538413	0.537413			0.04066		1.81147		0.639916		0.547593	0.43075			5.1664		6.91938
				1.30478	3.00088			0.10378		5.01444		0.908035		1.08149	2.21837			4.1716		2.20807
				1.43936	3.79145			0.00212		0.638557		0.28076		0.935851	1.18249			0.17498		5.30531
				1.11997	0.567767			0		9.47161		0.929058		1.25151	1.52128			5.476		4.67396
				1.5375	1.79099			4.9e-05		5.35576		3.26259		0.231075	0.0563289			7.07401		2.08383
				1.06101	2.71528			0		0.568436		1.6576		0.590659	5.01651			4.99093		7.04283
				1.95095	0.523651			0		0.203397		3.06986		0.220461	3.01164			3.59891		1.40148
				0.5949	0.378955			0		1.36561		3.38833		1.45418	4.70596			2.80608		3.81891
				2.09897	0.387075			0		2.46909		1.58866		0.521544	4.94657			1.58934		1.65891
				0.844048	4.48114			0.00238		1.22741		0.444206		2.6601	3.11906			0.52337		0.886324
				0.783342	0.281192			0		2.79897		0.544564		2.7485	2.91673			5.71174		1.37402
				1.75204	3.06605			0		0.674925		0.704002		0.888744	2.74332			0.61053		4.36002
				0.831099	4.19578			0		2.55694		0.0337924		3.46949	1.98035			0.06331		4.00315
				1.05159	0.337527			3.7e-05		1.64397		1.06776		1.42306	0.768823			2.51274		6.07052
				0.494851	0.933412			2.4e-05		0.958508		3.02015		1.09779	5.02168			1.57142		3.63246
				2.61257	3.34496			2.4e-05		6.44009		2.58768		1.28159	3.39787			0.05196		5.0025
				1.51144	0.261751			0		6.9043		0.340131		2.20944	0.45509			0		5.23766
				1.57178	3.48771			0.00013		0.815911		0.243031		1.07482	4.09601			0.00846		2.6728
				0.910481	3.79763			0.00037		0.911482		0.072877		0.957614	0.0946288			0		0.784585
				1.71005	3.0174			1.2e-05		9.02254		3.39238		0.940729	2.23904			2.95929		0.68969
				0.581564	0.968027			7.3e-05		6.03153		0.432671		0.706236	0.779562			2.18321		8.04994
				0.730557	2.57285			0		5.78123		1.92003		4.08932	1.75792			5.20588		0.68276
				0.77302	1.00825			0		1.56772		0.646952		1.77296	2.18923			0.01355		5.57056
				1.05713	5.6378			0		5.20616		1.2498		0.666598	2.67626			4.52523		2.2475
				1.2481	2.4491			0		0.817751		0.160634		2.13334	2.30672			0.7976		8.51072
				0.33526	6.41841			0		7.49475		1.04198		1.59384	0.0413533					0.477703
				1.29375	5.84904			0		0.928241		0.629596		1.05157	0.622894					0.327754
				2.06138	1.04963			0.00271		8.1717		1.44711		0.96137	3.13034					0.919452
				1.56621	0.733892					1.78815		1.2154		0.523203	1.87496					0.379661
				1.84537	3.16243					4.63119				2.05814	0.0618968					0.557703
				2.29158	0.214242					3.82112				0.760159	0.239548					0.695753
				1.83182	0.973354					0.546313				2.79794	0.272317					1.12226
				0.990056	5.96026					1.14554				1.1612	2.62345					1.59016
				3.49785	0.142436					0.375394				1.00739	0.589654					0.992194
				0.827825	0.326955					9.56088				2.10882	1.97428					0.702256
				1.90032	0.066517					5.00267				3.04626	1.06543					0.884943
				0.405153	0.48602					5.77554				2.05829	3.02742					0.548697
				1.74071	0.22186					8.0419				0.707902	0.471893					4.93153
				1.33409	1.05726					8.05897				0.441168	1.20377					4.5677
				1.44447	0.902755					4.8287				0.593303	2.34678					0.491644
				0.880692	1.99019					0.103795				0.733414	0.483642					5.10703
				2.77826	0.591135									2.40386	1.40834					8.32973
				1.35966	2.63808									1.71811	0.809272					1.30974
				0.657351	1.34354									0.597305	3.28646					3.55519
				1.6896	1.46617									0.58385	2.68976					1.62787
				0.462724	1.35683									0.868753	3.16097					2.97789
				2.62506	2.69573									1.90729	0.681793					2.85299
				0.872633	2.77712									0.771045	2.26322					3.64565
				0.274462	1.02132									0.840509	3.90505					3.21798
				0.68838	2.86957									1.72571	2.83451					5.00422
				2.94427	1.37832									0.84188	0.211219					1.01812
				0.427625	0.106446									0.849657	1.93821					2.33186
				1.42396	3.5443									2.47505	4.33992					0.135951
				1.04423	1.21614									2.70871	3.1335					1.2239
				2.24839	0.43363									0.630065	1.50877					6.01074
				1.58774	3.97281									0.940309	5.08375					1.65731
				0.035227	0.326955									0.594159	0.296137					1.11889
				0.257393	0.066517									1.26735	0.453096					3.28485
				0.117496	0.48602									0.720166	0.280746					4.97677
				0.559919	0.22186									1.34859	0.467477					6.58717
				0.478094	1.05726									2.11093	2.81027					0.403853
				1.05399	0.902755									2.728	0.276027					2.38428
				0.313061	1.99019									2.35131	6.94721					2.60562
				1.39711	0.591135									0.964781	0.181051					5.4722
				0.711533	2.63808									1.10279	0.749239					3.24315
				0.776474	1.34354									0.929623	2.13641					2.28973
				3.59843	1.46617									0.939495	1.74563					4.50823
				0.718569	1.35683									1.36179	4.10353					2.1389
				1.42764	2.69573									1.09424	4.84225					2.37238
				1.47075	2.77712									0.896682	0.439124					1.89225
				0.540882	1.02132									0.831535	4.27949					6.8127e-05
				1.5197	2.86957									1.56574	5.72707					1.45936
				0.72995	1.37832									2.7859	6.15325					1.48113
				0.0563731	0.106446									2.61828	1.68092					3.1226
				1.87704	3.5443									2.43924	1.0865					2.27097
				0.644061	1.21614									1.46585	1.12162					2.35851
				0.229648	0.43363									0.907217	3.14409					2.45777
				2.10397	3.97281									1.85753	1.89057					0.0045955
				1.8191	3.4349									0.638488	6.74899					2.44024
				1.38088	2.60742									0.601769	5.566					4.65629
				1.57655	2.97691									0.623666	0.935859					0.0210204
				0.173573	0.327748									1.76601	1.29025					2.53691
				0.619438	1.16965									0.514911	7.43088					2.15471
				2.92489	5.52289									1.33137	2.81056					0.0783278
				0.559165	1.05584									2.04979	2.60056					2.48748
				0.706361	1.33378									0.785481	3.07441					2.75127
				0.839308	1.58481									0.405206	6.46492					0.109357
				0.0901667	0.170256									1.41759	4.54689					0.0124797
				1.07543	2.03066									0.662599	0.968839					1.81362
				2.94675	5.56417									0.391269	4.27405					0.0938733
				0.496704	0.937896									0.563668	1.6908					0.156922
				0.611054	1.15382									3.62943	0.96586					0.187697
				0.565932	1.06861									1.80173	2.77457					6.1934e-06
				1.35595	2.56035									1.78169	2.00288					0.913655
				1.01738	1.92106									1.77343	1.32552					0.890833
				0.00023944	0.00045212									1.70907	2.10987					1.76141
				2.92647	5.52587									3.15624	1.38974					1.89258
				3.1209	5.89301									0.455557	2.37505					2.15852
				1.01674	1.91985									1.96752	0.991853					0.258017
				1.55697	2.93993									1.41489	5.21245					1.09814
				0.32725	0.617927									1.77397	5.40696					0.601756
				0.100466	0.189704									1.22084	4.21643					0.00764884
				0.271573	0.512794									1.70013	2.32217					0.0656376
				0.0550348	0.103919									0.771751	4.89909					1.11558
				0.36456	0.688377									1.75428	8.07309					0.0291089
				0.675171	1.27489									1.98683	3.1924
				0.566296	1.0693									2.60691	4.89517
				0.961035	1.81466									2.56662	0.984087
				0.443421	0.837285									2.87745	0.187226
				0.343627	0.648851									2.28776	4.21216
				0.303566	0.573205									1.24413	4.78918
				0.217279	0.410275									2.10693	6.90059
				0.364301	0.687888									1.22516	3.3796
				1.05402	1.99025									0.402234	1.38067
				3.9403	5.9425									0.342742	3.18845
				3.14711	4.58181									1.00777	3.32963
				2.4265	3.48407									1.8756
				1.84514	2.60566									0.235621
				1.37994	5.17879									1.44466
				3.48783	2.41259
				2.74266	1.97387
				3.71253
				1.27769
				3.80035
				1.04535
				4.10487
	Fig 3F
	Percentage of positive cells
	iWT (Vehicle)	iWT (SAHA)	FA-A (Vehicle)	FA-A (SAHA)
	0.41	3.91	1.07	18.3
	0.58	5.98	1.86	23.9
	0.65	12.4	1.47	18.3
	Fig 3H
	Chromosomal aberrations per cell
	iWT UT			iWT DEB			iWT SAHA			iWT SAHA DEB			FA-A UT				FA-A DEB				FA-A SAHA				FA-A SAHA DEB
	0	1	0	2	1	0	1	0	0	0	2	0	5	0	0	3	3	5	2	0	5	0	1	0	1	1	1	8
	0	1	0	0	0	0	1	0	0	4	0	0	0	0	0	0	3	4	0	7	0	3	0	0	2	5	3	7
	0	1	0	0	5	0	0	0	0	0	0	0	1	0	0	1	0	12	0	3	4	3	0	0	2	9	3	3
	0	0	0	0	1	0	0	0	0	0	0	1	2	2	0	3	4	0	10	0	0	1	0	1	1	1	4	5
	1	0	0	0	1	0	1	0	3	0	0	0	0	0	0	0	4	3	4	3	0	0	0	4	2	5	5	2
	0	0	0	1	1	0	0	0	0	0	2	0	0	2	0	0	2	3	5	17	0	3	0	1	1	0	8	4
	0	0	2	0	0	0	0	0	0	0	0	0	0	1	0	2	2	8	5	1	1	4	2	1	2	2	6	3
	1	0	0	0	0	0	1	0	0	1	0	1	2	0	0	0	1	1	0	6	0	0	0	4	0	1	1	4
	0	0	0	0	0	0	1	0	0	1	0	27	0	0	0	0	1	7	6	5	0	1	1	1	2	0	11	10
	0	0	0	1	0	1	0	0	0	0	0	0	1	0	0	2	0	3	5	8	2	9	0	2	5	0	3	5
	0	0	0	0	1	0	0	1	3	0	0	3	0	1	1	1	0	1	0	7	0	1	0	9	1	1	1	8
	0	0	0	0	0	0	0	0	0	0	0	0	0	0	0	0	0	2	3	8	1	11	1	7	8	3	0	11
	0	0	0	0	0	0	0	0	1	0	1	14	0	0	0	3	2	6	3	5	2	0	3	2	0	0	2	1
	0	1	0	0	0	1	1	0	2	0	0	1	3	0	0	1	8	1	2	0	3	0	0	4	6	2	1	1
	0	0	0	0	1	0	0	0	0	0	0	3	2	0	0	2	3	1	0	2	0	1	0	0	0	1	9	6
	0	0	0	0	0	0	0	2	0	0	0	1	1	0	0	0	4	1	8	8	0	1	0	0	4	1	1	5
	0	0	0	0	0	0	0	1	0	0	0	0	0	0	0	1	2	3	0	3	0	3	1	4	0	0	0	10
	0	0	0	0	0	0	0	0	0	0	2	0	0	0	0	1	4	4	12	4	0	2	1	9	0	2	0	10
	0	0	0	1	0	0	0	0	1	0	0	3	2	2	0	1	2	1	0	16	0	3	0	2	2	0	2	7
	1	0	0	0	0	0	0	0	0	0	0	0	0	1	1	1	5	4	1	27	2	2	0	1	0	0	1	1
	0	0	0	1	2	0	0	0	1	0	0	3	0	0	0	0	2	1	0	4	3	5	0	2	1	0	3	10
	0	0	0	1	0	0	1	0	0	1	1	0	1	0	0	0	2	1	1	5	0	0	0	3	2	2	2	4
	0	0	1	1	1	0	0	0	1	0	0	0	1	0	0	0	5	2	2	4	0	0	0	4	4	1	0	10
	0	0	0	0	0	0	0	0	1	0	0	2	5	0	1	0	3	2	1	7	1	0	0	2	6	0	1	9
	0	0	0	0	0	1	0	0	0	0	0	0	5	0	0	0	1	2	4	7	0	2	0	3	1	0	5	3

## Sheet: Fig 4
	Fig 4B
	pRPA32 S33 Foci per cell
	iWT						FA-A
SAHA	-	-	-	+	+	+	-	-	-	+	+	+
	1	0	11	51	1	0	10	3	2	18	0	48
	0	4	0	5	1	0	29	0	0	130	3	20
	11	25	49	29	2	1	4	1	2	26	0	0
	0	1	3	3	0	2	11	2	3	45	0	96
	0	3	2	4	1	2	25	4	0	15	0	6
	3	11	0	29	3	1	26	1	0	12	1	6
	5	6	34	106	2	6	17	0	6	6	2	39
	0	5	0	53	4	0	38	3	2	1	1	31
	8	1	0	0	1	0	12	0	1	6	0	72
	7	1	0	0	1	0	13	1	4	9	8	13
	0	4	1	0	0	1	6	1	2	8	1	74
	0	6	1	0	2	0	29	5	0	18	1	1
	1	2	8	0	2	5	10	0	1	4	0	147
	1	4	3	0	2	1	5	9	2	5	0	3
	2	3	2	99	0	3	37	0	1	9	1	21
	0	5	0	15	1	1	2	7	0	7	11	12
	3	2	1	0	1	3	31	16	5	3	7	0
	2	1	2	1	1	1	25	4	3	0	3	5
	3	2	12	1	1	3	36	0	1	6	6	24
	3	1	1	3	1	0	3	2	0	1	7	2
	5	5	0	0	1	3	0	5	1	2	12	0
	3	1	0	2	0	0	1	4	3	2	4	4
	5	1	0	1	1	12	0	0	3	3	8	11
	0	3	0	1	1	3	1	3	1	3	3	12
	5	1	0	1	0	3	3	3	0	10	3	1
	7	2	0	0	2	6	3	0	1	13	3	0
	2	2	37	1	3	1	3	0	0	13	0	5
	5	1	0	0	3	0	5	2	3	8	0	9
	3	4	0	1	1	0	1	4	0	7	5	1
	1	30	0	0	2	5	3	2	2	8	21	5
	1	4	2	4	1	12	7	0	1	3	0	2
	3	60	0	0	1	25	0	0	1	7	4	2
	1	62	5	0	1	1	4	27	0	5	9	6
	2	13	0	1	1	0	3	2	1	9	1	17
	0	18	54	4	1	0	1	3	0	5	2	5
	0	77	0	1	4	5	4	2	2	3	7	9
	32	34	0	3	2	5	2	3	3	11	0	15
	0	66	0	10	1	2	1	2	4	12	8	7
	0	29	0	1	4	5	1	1	3	6	12	0
	0	2	0	1	1	10	0	20	16	12	13	3
	0	18	1	0	3	0	0	0	0	14	0	1
	14	20	0	0	1	0	2	1	8	1	2	1
	13	32	0	0	0	2	0	3	7	10	10	0
	1	10	0	0	1	2	1	2	72	2	1	3
	5	17	1	0	3	0	1	6	8	0	5	1
	53	21	0	0	1	1	1	3	3	0	6	1
	4	29	0	0	1	2	5	5	0	0	19	2
	8	20	0	0	6	1	0	9	15	0	5	0
	8	89	0	0	3	2	0	10	0	2	6	1
	14	20	0	0	4	3	1	4	9	0	3	1
	0	24	0	0	1	1	2	1	0	0	6	1
	0	39	0	0	4	1	66	1	12	0	1	1
	1	21	0	0	3	1	2	1	0	0	3	1
	0	10	0	0	2	9	2	1	0	2	12	9
	2	18	0	0	5	10	13	3	1	1	7	0
	12	8	0	0	2	2	11	1	9	1	3	8
	2	16	0	5	5	7	52	1	66	5	3	6
	2	10	1	18	3	1	74	0	0	0	18	8
	9	13	0	3	9	2	29	5	0	0	2	0
	35	11	0	1	0	1	58	2	13	1	6	16
	0	10	10	0	10	0	0	2	17	1	26	7
	0	16	0	0	11	0	0	3	23	1	29	1
	5	7	42	5	0	0	50	0	11	5	30	6
	0	11	23	3	5	1	0	4	0	1	16	7
	3	10	29	6	1	3	58	11	12	0	0	9
	39	4	1	3	2	2	0	6	25	0	1	6
	1	33	15	6	8	1	0	5	41	3	2	0
	2	7	0	1	1	0	8	5	43	1	8	0
	1	14	37	0	2	1	0	28	38	2	16	15
	0	2	0	1	5	0	1	5	10	2	8	12
	1	22	0	1	6	0	0	8	8	2	7	1
	0	12	0	3	7	1	0	8	13	1	10	5
	0	4	30	3	4	0	5	2	2	19	6	2
	1	14	24	1	6	1	0	12	23	1	4	38
	0	13	8	21	13	3	0	0	26	8	7	4
	28	22	0	30	7	0	0	0	0	2	17	2
	153	55	0	29	23	1	0	0	0	6	5	25
	20	41	0	1	15	2	1	6	0	1	7	11
	0	33	0	1	4	3	1	1	4	1	3	5
	58	18	0	10	7	1	19	3	0	2	2	5
	0	62	0	4	4	9	6	4	1	1	9	7
	126	38	0	7	6	2	9	1	0	4	8	24
	18	52	9	1	10	0	3	13	0	9	9	46
	74	17	20	1	8	2	4	2	0	1	1	26
	48	50	20	0	15	0	0	3	0	5	2	15
	4	32	0	1	13	2	5	1	0	2	6	26
	67	15	0	5	17	0	9	1	2	10	12	21
	16	8	29	2	4	0	10	4	0	2	1	35
	3	7	4	7	28	5	14	2	4	6	2	16
	12	4	18	19	3	5	3	1	1	0	5	5
	0	25	8	8	5	5	6	4	2	0	11	1
	2	6	4	0	36	0	12	6	2	30	1	0
	4	1	9	1	9	2	12	4	1	0	3	0
	0	4	0	0	9	6	1	1	3	3	1	0
	6	3	0	1	1	6	11	8	2	17	2	9
	12	56	30	5	4	5	14	1	1	0	1	1
	2	2	0	76	5	7	19	5	1	0	4	2
	0	14	15	1	11	1	10	4	0	0	3	0
	0	2	0	43	17	4	1	2	1	0	5	117
	1	4	20	21	8	0	1	1	0	5	1	0
	7	0	12	0	8	1	3	5	1	11	3	2
	17	2	14	6	22	5	4	1	5	4	10	22
	5	14	8	7	6	2	5	1	3	0	20	1
	9	3	17	21	29	1	11	1	3	15	4	0
	21	10	23	0	2	0	0	1	13	8	23	41
	5	1	0	4	10	0	10	2	0	20	7	5
	7	5	0	0	5	0	6	2	8	22	4	0
	4	4	31	4	7	0	6	1	11	0	4	4
	4	12	21	0	11	0	28	2	5	44	3	72
	8	15	23	0	6	5	0	3	2	20	4	6
	14	2	9	0	5	3	1	12	13	10	15	7
	3	12	0	0	6	2	4	3	1	10	15	13
	5	40	42	0	7	0	2	1	0	19	27	0
	4	14	6	38	4	1	4	4	5	0	7	0
	4	18	0	0	9	4	3	3	11	30	16	0
	2	17	6	14	14	10	4	1	1	4	36	0
	0	12	37	44	14	0	15	1	11	6	58	1
	13	4	16	80	1	0	2	12	0	16	6	3
	3	1	0	37	5	0	6	4	6	8	25	5
	0	17	0	0	2	15	10	7	0	13	48	7
	22	21	0	1	1	6	1	7	5	2	8	1
	12	29	0	2	10	0	4	12	10	0	8	6
	2	19	1	4	9	5	3	1	33	1	1	7
	0	12	0	2	1	10	2	11	3	3	1	9
	6	58	0	5	8	8	9	1	0	0	3	5
	0	30	1	0	1	3	2	43	0	1	1	5
	0	23	1	1	2	0	3	74	0	10	3	10
	21	20	1	1	3	2	4	16	17	3	2	7
	3	35	2	0	2	13	6	3	26	5	2
	1	35	3	1	12	6	4	3	0	9	4
	3	30	0	0	3	1	2	5	0	4	3
	0	69	2	0	60	0	4	1	10	6	1
	14	10	2	0	7	2	1	16	0	23	3
	16	55	1	1	9	1	4	28	16	4	2
	0	26	1	2	12	2	4	6	20	38	2
	10	13		1	6	0	3	15	1	11	6
	0	15		0	6	0	1	3	36	22	5
	1	37		0	2	0	2	3	52	1	9
	9	43		2	2	0	1	2	36	2	2
	1	7		2	1	4	2	2	0	25	17
	1	42		9	2	1	1	2	25	11	14
	0	8		2	1	0	4	2	0	6	1
	4	5		3	2	3	3	4	0	28	7
	5	10		0	2	0	0	2	0	2	17
	6	9		1	0	5	2	3	3	2	15
	0	13		3	3		21	2	0	27	5
	2	8		3	1		2	8	3	7	13
	10	6		3	1		2	1	0	33	9
	4	11		1	2		2	6	3	1	3
	0	8		1	2		10	4	3	20	1
	7	11		4	1		11	4	5	40	14
	0	7		5	1		8	1	12	5	6
	9	6		14	1		10	2	10	1	3
	8	4		2	0		3	4	13	5	6
	8	15		4	1		5	6	7	34	18
	0	2		4	1		16	1	3	3	4
	0	1		1	2		5	1	1	5	3
	0	7		0	1		6	2	3	10	12
	0	1		9	2		14	3	0	27	11
	0	6		3	31		9	2	2	16	7
	2	21		6	13		6	2	1	62	1
	1	2		6	20		13	2	3	26	6
	30	3		1	9		35	3	0	7	16
	0	18		2	10		47	11	2	4	8
	2	11		4	8		9	5	5	9	12
	1	15		1	12		9	1	0	2	29
	30	6		0	8		15	3	2	23	10
	1	6		16	9		40	5	1	36	9
	17	8		0	65		11	16	3	17	2
	14	11		4	17		18	2	5	1	5
	13	22		1	32		20	15	4	0	4
	10	6		1	20		39	3	2	53	1
	13	7		8	5		6	1	8	9	6
	21	19		27	10		4	21	2	5	9
	15	15		28	16		2	29	0	10	1
	17	11		21	10		2	10	6	6
	11	8		0	5		0	30	10	6
	7	14		14	1		2	24	5	5
	13	44		22	4		4	23	1	11
	1	11		6	1		10	23	6	47
	42	55		58	3		8	25	4	13
	36	38		58	1		7	10	0	40
	32	24		54	0		12	4	14	11
	3	20		29	4		7	4	6	9
	3	18		36	3		9	52	0	63
	10	13		36	2		9	7	10	1
	5	1		26	8		10	20	6	0
	1	8		20	3		12	16	4	13
	2	12		9	2		38	10	7	9
	1	15		11	1		44	27	12	15
	3	17		77	0		22	11	0	82
	1	25		96	5		8	28	1	9
	1	60		37	3		17	13	0	23
	2	31		27	12		2	17	0	4
	1	35		52	4		113	12	7	20
	2	65		81	29		99	14	0	4
	2	31		16	15		0	10	0	22
	1	28		27	15		0	10	6	5
	7	9		9	4		0	34	4	12
	4	43		32	52		1	3	7	2
	1	16		25	18		0	25	5	2
	1	13		18	12		1	29	7	6
	6	17		32	12		66	36		5
	10	21		2	9		17	1		5
	1	13		2	9		0	4		17
	2	32		5	7		67	8		26
	0	3		2	8		21	9		14
	0	8		8	8		0	1		7
	10	48		19	2		9	6		10
	14	42		1	1		58	19		24
	2	35		19	0		21	18		11
	8	32		3	4		35	19		3
	14	8		19	2		3	17		7
	14	3		19	1		11	4		13
	18	45		8	2		0	22		6
	17	22		32	0		16	5		13
	14	10		15	5		0	10		9
	26	26		50	1		0	12		28
	2	23		28	1		1			25
	28	56		19	9		22			12
	15	26		23	8		7			10
	2	40		13	3		4			3
	30	45		11	2		0			14
	20	44		52	1		1			8
	0	53		9	1		0			20
	9	33		8	0		0			20
	3	4		2	3		0			17
	0	3		20	18		13			45
	14	3		2	2		4			27
	1	5		12	27		7			3
	5	19		18	40		9			7
	20	4		7	48		1			8
	2	11		34	3		0			7
	5	2		10	18		1			36
	21	41		17	20		1			53
	2	5		38	4		1			3
	7	1		14	6		0			24
	1	1		8	36		1			16
	0	12		16	4		1			4
	0	3		16	1		0			51
	9	7		8	2		0			52
	46	4		4	7		1			54
	15	4		14	1		1			41
	10	8		43	8		0			18
	3	3		38	4		0			8
	1	9		38	3		0			6
	12	10		14	2		0			3
	1	28		60	2		0			2
	2	6		65	5		3			4
	30			9	2		0			4
	44			134	1		0			3
	9			36	3		2			2
	19			74	11		0			2
	37			3	3		0			2
	48			11	6		0			2
	13			34			1			1
	34			29			0			1
	58			25			0			8
	34			32			1			5
	25			34			0			27
	18			16			0			17
	35			22			0			2
	41			8			0			19
	1			8			0			14
	90			8			0			5
	0			20			0			10
	3			19			0			10
	4			2			0			4
	5			51			0			36
	2			35			1			1
	22			43			0			1
	5			13			0			15
	8			60			0			0
	10			6			2			26
	11			25			0			0
	12			2			0			3
	1			5			0			11
	7			39			0			36
	7			27			1			2
	2			1			0			8
	4			1			0			0
	7			10			0			0
	3			4			0			1
	11			2			0			6
	1			15			0			2
	1			1			34			37
	20			2			3			21
	23			7			0			0
	0			1			0			3
	5			4			0			0
	2			6			0			18
	2			26			1			11
	4			0			30			20
	1			0			31			6
	2			2			0			5
	1			6			7			10
	0			24			2			2
	2			28			9			3
	1			9			8			8
	3			4			17			4
	2			0			2			12
	0			1			3			2
	2			7			2			1
	2			2			5			5
	1			1			2			2
	3			5			8			9
	1			19			11			2
	1			2			2			3
	4			9			3			7
	5			1			4			11
	1			31			23			15
	1			0			7			7
	8			3			5			5
	2			1			11			6
	0			1			11			1
	1			0			9			4
	1			1			7			7
	1			5			18			16
	5			4			13			21
	1			2			13			22
	1			6			12			30
	3			3			12			11
	2			1			10			18
	1			0			7			4
	1			4			4			9
	0			5			14			7
	0			3			0			17
	2			6			1			12
	1			3			8			12
	4			0			8			19
	1			1			7			9
	8			3			3			19
	2			1			3			13
	5			1			5			5
	2			2			1			12
	4						8			11
	6						6			18
	7						17			34
	2						14			24
	2						43			14
	1						42			38
	3						13			3
	2						20			28
	2						45			29
	2						20			30
	9						10			44
	2						5			31
	3						6			11
	16						14			34
	7						47			0
	16						5			39
	8						11			9
	4						19			64
	11						6			29
	5						25			22
	15						7
	16						42
	3						1
	6						8
	5						29
	5						2
	2						11
	2						7
	11						26
	2						13
	22						19
	20						40
	16						35
	10						13
	15						11
	7						18
	1						8
	2						22
	14						11
	1						19
	7						26
	5						5
	1						24
	2						11
	1						16
	8						9
	6						21
	20						35
	18						9
	5						20
	1						13
	8						17
	7						15
	6						16
	24						14
	2						33
	17						7
	13						18
	10						17
	7						10
	1						34
	4						3
	7						13
	14						1
	2						14
	17						17
	4						19
	4						30
	3						16
	14						9
	8						11
	4						23
	2						19
	3						13
	3						17
	0						24
	14						4
	4						8
	5						2
	9						7
	7						18
	16						6
	4						9
	7						13
	11						22
	7						9
	2						3
	2						8
	12						15
	10						45
	10						58
	24						46
	18						59
	33						49
	36						43
	40						51
	37
	30
	33
	24
	10
	57
	44
	43
	36
	4
	6
	3
	8
	12
	5
	3
	7
	5
	10
	8
	4
	12
	4
	12
	Fig 4E
	RAD51 Foci per cell
	iWT						FA-A
SAHA	-	-	-	+	+	+	-	-	-	+	+	+
	18	1	6	0	23	22	2	6	32	0	1	14
	9	0	16	0	16	39	0	3	13	0	19	12
	19	6	20	1	14	22	5	8	13	0	0	16
	23	0	52	1	4	9	1	2	32	0	12	11
	3	0	10	0	5	21	0	4	42	0	40	19
	28	18	15	1	7	3	0	12	24	0	22	38
	12	12	18	2	17	117	3	4	74	0	1	38
	9	0	30	0	10	11	9	1	55	0	6	30
	61	0	73	0	0	31	7	0	46	0	12	30
	55	10	31	1	0	13	20	0	22	0	7	20
	43	0	57	0	0	18	0	1	56	2	4	31
	54	0	28	0	5	24	0	3	30	0	12	22
	7	10	44	0	2	22	0	0	33	0	14	6
	5	1	74	0	1	1	0	0	71	0	10	12
	5	2	36	0	1	52	0	7	25	0	3	4
	23	1	24	0	2	19	0	1	12	0	69	8
	4	26	23	0	10	16	0	5	25	1	6	9
	53	1	33	0	2	31	0	0	57	1	2	43
	1	6	40	0	10	7	0	0	28	0	12	44
	29	17	53	0	9	20	0	7	24	0	1	21
	37	29	1	0	5	13	0	0	23	2	5	29
	21	18	78	0	13	11	0	4	21	1	12	38
	20	25	0	0	10	14	0	0	15	0	7	37
	3	16	32	0	4	39	0	0	11	0	8	0
	31	21	25	0	0	44	0	0	1	2	13	34
	32	10	39	0	0	23	0	2	1	4	3	32
	18	6	25	0	24	78	0	0	8	1	7	0
	26	10	0	0	0	46	0	4	1	1	7	3
	41	24	54	0	4	80	0	1	3	0	1	3
	16	1	27	1	0	33	0	1	3	0	1	1
	65	5	38	0	15	28	0	1	4	1	1	1
	15	6	1	0	0	101	0	0	3	0	2	50
	13	1	24	0	0	24	0	0	4	0	0	26
	84	14	102	0	2	8	0	20	2	0	10	24
	85	0	18	0	4	1	0	23	2	0	4	6
	85	10	26	0	35	9	0	36	6	0	2	24
	42	23	0	1	13	9	0	32	1	0	1	7
	29	5	13	0	7	7	0	11	3	0	2	30
	31	2	14	0	18	4	0	30	10	0	3	17
	35	0	11	0	37	33	0	3	3	0	1	56
	24	0	3	0	1	12	0	2	7	0	1	30
	15	7	10	0	0	58	1	7	17	0	1	6
	17	27	10	0	0	54	0	0	16	0	2	3
	20	0	3	0	0	9	1	1	45	0	1	35
	34	6	1	0	0	3	0	5	23	0	0	11
	7	43	10	0	0	22	1	2	28	0	0	7
	25	2	11	0	0	69	0	24	53	0	1	26
	1	12	13	0	0	9	3	0	28	1	5	2
	17	14	6	0	0	6	0	0	12	0	4	12
	1	4	3	0	0	4	1	16	11	0	0	1
	4	0	20	1	0	24	0	12	35	0	0	19
	22	0	30	0	0	39	0	6	32	0	1	8
	4	1	1	0	0	19	1	1	38	2	1	15
	26	0	10	0	0	12	3	1	53	0	0	13
	0	29	17	0	1	59	21	20	48	0	0	35
	12	32	44	0	0	51	30	3	22	0	4	31
	22	4	20	2	17	11	0	4	14	0	8	19
	0	25	21	0	26	4	2	10	9	2	2	30
	57	17	36	0	15	16	0	4	15	0	0	47
	57	5	40	0	5	21	0	23	21	1	1	38
	28	2	45	0	0	12	0	1	22	0	3	14
	38	4	23	0	1	5	1	1	6	0	3	9
	18	1	11	0	2	45	1	2	33	0	10	10
	44	2	40	0	3	9	0	1	29	0	2	11
	42	6	58	0	10	26	6	2	18	0	2	14
	12	6	38	0	2	6	1	0	26	0	2	25
	16	1	8	0	28	19	0	8	22	0	2	12
	12	1	23	0	0	88	1	3	39	0	2	17
	7	0	8	0	5	122	3	7	23	2	2	15
	0	0	37	0	2	87	0	2	24	0	2	11
	0	1	33	0	12	40	2	0	37	0	2	17
	10	0	16	0	29	62	0	0	24	0	1	34
	8	0	44	0	39	75	0	1	17	0	9	16
	0	6	14	0	5	61	1	1	26	0	1	5
	13	0	3	0	39	87	7	0	11	0	6	37
	0	2	9	0	27	33	2	0	30	0	1	9
	6	32	50	0	40	38	0	1	9	0	7	30
	0	9	52	0	8	33	0	8	47	0	1	5
	32	5	33	0	26	55	8	10	25	0	1	7
	0	18	31	0	31	27	3	16	15	8	2	62
	3	3	34	0	51	24	0	6	32	0	2	54
	2	17	19	0	0	23	6	12	12	0	2	19
	14	13	23	0	1	22	3	14	11	1	9	18
	22	54	90	0	1	4	0	15	6	0	1	35
	0	4	18	0	0	7	19	15	18	0	24	54
	1	11	52	0	9	6	8	11	6	5	9	48
	32	3	17	0	10	1	22	16	13	2	13	27
	5	1	56	1	16	8	14	13	19	0	9	21
	1	22	46	0	47	3	2	46	30	7	29	42
	41	0	93	1	22	42	8	12	23	0	8	31
	49	6	56	0	6	64	5	28	33	0	6	9
	48	21	40	0	8	76	1	51	42	0	18	12
	50	15	50	0	2	30	22	5	19	0	1	54
	43	6	53	0	2	54	0	2	25	0	7	44
	16	10	21	0	1	34	6	4	39	0	22	30
	62	13	21	0	1	34	15	36	52	0	0	26
	1	3	36	0	30	35	10	15	13	1	0	44
	1	10	30	0	14	10	9	31	39	1	0	44
	16	6	19	0	16	68	8	9	30	0	1	46
	1	12	28	0	2	27	20	8	26	0	8	9
	39	10	6	0	2	26	0	13	11	0	41	8
	12	16	9	0	27	3	6	9	10	0	20	17
	8	10	12	0	1	54	0	34	17	1	11	51
	18	3	13	0	7	27	36	16	27	0	17	45
	26	4	37	0	9	12	0	18	3	0	8	6
	32	38	33	0	26	46	2	16	14	1	9	54
	3	28	12	0	9	20	35	14	27	9	18	11
	5	8	38	0	5	1	25	11	42	0	0	37
	9	16	34	0	0	6	0	15	39	2	15	21
	18	18	58	0	0	1	28	19	5	1	25	1
	10	11	19	0	4	0	0	20	21	2	27	30
	13	0	34	0	0	0	2	7	42	1	16	17
	44	0	12	1	4	1	10	8	45	0	30	20
	15	1	34	1	14	0	0	17	10	0	0	16
	71	0	62	0	0	1	23	11	43	1	0	13
	5	10	8	0	5	0	7	21	60	0	0	14
	19	0	18	0	8	34	0	29	8	0	1	18
	11	10	27	0	2	2	12	9	33	2	0	25
	105	2	50	0	3	0	4	32	25	6	0	28
	10	0	16	1	6	0	5	18	32	3	0	41
	26	46	7	0	0	1	4	1	12	1	0	6
	41	9	25	0	9	1	14	6	32	1	0	10
	13	7	27	0	1	10	14	5	28	0	16	8
	70	0	5	0	5	5	0	16	17	0	12	6
	14	41	31	0	0	0	2	23	45	7	4	17
	16	0	18	0	2	0	13	5	22	12	20	13
	2	1	76	0	4	0	8	14	8	0	11	20
	5	16	44	0	1	0	4	20	14	0	2	20
	1	0	66	0	2	13	1	15	6	0	2	11
	4	0	104	0	0	35	5	21	37	0	11	3
	3	1	88		2	32	0	6	18	0	4	12
	1	16	73		0	34	1	16	18	0		53
	0	6	37		6	19	13	9	18	0		67
	16	0	53		1	22	3	20	17	0		39
	2	23	66		0	28	0	17	13	7		20
	20	19	64		0	36	0	16	43	0		22
	4	1	48		4	17	1	14	32	0		35
	10	4	23		6	15	14	5	12	1		21
	11	23	56		0	2	11	14	30	0		15
	7	13	73		7	5	16	11	6	0		37
	3	11	40		0	8	7	5	38	0		31
	8	1	91		2	9	26	8	32	0		61
	29	11	68		2	3	27	10	27	5		37
	11	15	64		3	13	7	4	66	1		65
	40	4	79		4	10	6	3	11	5		32
	13	1	51		2	12	18	26	22	0		21
	14	6	56		0	20	2	1	37	0		51
	26	23	14		1	10	4	7	12	6		24
	2	20	12		0	11	2	14	25	1		19
	21	7	35		13	9	1	11	40	1		56
	39	9	8		2	10	4	5	18	0		47
	6	0	7		5	8	3	5	10	3		22
	2	2	10		16	2	7	15	4	1		12
	1	8	14		6	9	6	1	10	2		15
	0	11	13		2	10	3	10	14	3		6
	1	5	31		10	24	0	6	17	1		34
	0	0	17		0	8	21	11	63	25		21
	0	0	13		0	29	1	18	3	0		6
	9	0	13		46	24	2	28	7	4		40
	3	0	36		2	50	7	20	37	1		24
	3	8	36		2	52	0	12	4	0		18
	4	1	10		0	32	10	17	30	1		24
	12	1	25		5	68	9	32	2	1
	12	0	51		2	17	30	27	3	0
	15	0	30		2	24	0	11	25	0
	2	0	7		0	42	0	27	27	1
	1	4	33		0	53	0	16	15	1
	0	23	4		71	15	11	12	6	3
	8	58	4		0	61	6	22	14	0
	1	21	35		20	11	5	4	38	5
	0	6	32		10	9	7	9	19	0
	0	15	62		5	43	0	52	15	0
	10	9	65		25	43	1	26	43	0
	5	60	86			56	2	10	53	1
	0	19	94			16	1	8	7	0
	1	22	25			64	9	62	53	2
	5	22	45			9	3	7	7	0
	6	17	54			16	8	24	50	0
	1	8	55			79	8	29	32	0
	0	41	50			71	3	64	54	0
	4	34	47			10	7	28	24	0
	2	26	53			19	10	35	13	0
	4	17	43			13	4	39	22	0
	1	17	2			80	0	21	53	0
	0	2	84				4	18	34	3
	0	3	4				1	7	28	25
	2	1	29				5	18	13	2
	1	2	7				11	3	16	1
	1	4	60				5	9	6	2
	1	17	12				7	7	1	0
	2	22	1				1	8	19	8
	2	41	16				3	7	2	2
	17	18	4				0	11	2	30
	19	9	6				1	0	11	6
	19	17	3				1	13	34	6
	8	8	5				5	14	1	1
	1	11	6				0	4	2	6
	13	15	4				9	5	1	6
	11	9	5				1	10	5	8
	0	14	12				0	3	18	4
	14	1	27				4	7	0	1
	16	1	10				0	5	12	2
	0	8	2				2	24	5	0
	7	6	5				0	16	15	0
	8	5	38				2	0	12	0
	0	17	17				41	32	0	0
	0	3	52				8	27	0	0
	0	7	26				11	0	6	0
	20	27	35				7	13	6	0
	7	12	32				0	9	27	1
	25	26	17				2	21	6	0
	17	4	16				2	11	26	2
	9	15	55				0	24	21	3
	9	20	6				5	8	19	0
	5	34	41				0	4	24	0
	12	54	12				6	15	3	0
	7	12	28				16	0	5	0
	0	24	60				5	1	24	1
	0	6	38				14	3	26	0
	1	26	13				12	2	14	1
	0	38	34				7	28	12	1
	12	5	39				9	5	16	0
	0	28	25				0	2	22	0
	2	27	37				0	3	16	1
	11	36	15				1	4	18	1
	1	23	51				0	0	12	1
	5	20	21				0	0	25	0
	16	2	14				0	0	16	1
	18	28	33				1	19	49	0
	14	5	8				0	2	24	0
	6	21	13				2	5	15	1
	5	42	26				0	2	21	0
	0	11	23				0	6	62	3
	18	4	9				0	0	17	0
	1	24	7				2	1	46	0
	7	7	14				0	0	30	0
	0	20	30				0	1	80	0
	4	8	39				3	0	11	0
	7	28	38				0	6	5	0
	2	32	9				0	5	5	0
	9	22	13				2	5	11	1
	13	40	21				0	0	50	0
	11	28	29				0	4	34	0
	12	5	20				0	0	49	0
	3	5	17				0	6	21	1
	1	3	24				0	1	38	0
	0	19	23				0	9	19	0
	4	14	6				1	4	17	0
	8	0	7				5	4	38	0
	11	24	14				0	8	8	1
	0	47	39				4	7	49	0
	1	25	11				3	4	27	0
	3	25	16				0	4	6	0
	9	35	53				0	1	8	0
	4	16	33				6	2	13	0
	0	29	20				2	4	32	0
	0	4	43				1	7	10	1
	2	47	68				1	5	58	0
	6	23	18				4	0	10	1
	21	21	44				4	2	8	1
	0	35	92				4	0	15	0
	5	19	32				1	5	15	0
	27	35	52				2	0	25	0
	1	10	54				0	0	17	0
	0	31	57				0	3	5	0
	2	8	8				11	1	27	0
	0	43	10				1	1	8	0
	17	21	69				0	0	40	1
	17	9	22				0	0	18	0
	7	8	36				0	1	34	0
	6	46	19				1	0	20	0
	3	20	21				0	1	2	0
	7	17	2				1	1	2	0
	31	18	13				1	0	33	1
	7	29	36				0	0	21	1
	5	14	63				0	0	45	1
	16	10	5				1	0	33	0
	44	30	12				0	0	21	0
	11	3	9				0	0	22	0
	55	1	37				0	0	29	0
	5	25	21				0	0	18	0
	26	23	27				0	2	16	0
	23	8	11				2	1	33	0
	35	2	11				2	0	12	0
	9	0	29				2	7	25	1
	24	12	18				0	0	12	0
	25	57	52				0	12	17	0
	15	50	14				0	0	14	0
	10	14	34				0	7	10	0
	8	14	10				0	4	10	1
	44	14	35				0	1	33	26
	34	37	28				2	7	31	0
	43	39	74				1	2	18	31
	19	34	13				0	43	27	1
	15	37	12				0	19	28	0
	53	8	3				0	7	26	0
	5	8	29				1	1	41	1
	10	10	25				3	3	4	6
	14	4					0	0		4
	4	5					2	2		62
	33	16					0	0		5
	0	7					3	3		0
	1	2					1	1		0
	0	3					0	0		2
	0	4					0	0		2
	17	5					1	1		31
	2	7					0	0		0
	0	5					0	0		4
	0	12					3	3		0
		25					0	0		0
		12					4	4		12
		6					7	7		4
		35					1	1		0
		22					0	0		0
		9					0	0		0
		3					5	5		0
		6					5	5		1
							0	0		0
							0	0		0
							4	4		0
							2	2		0
							1	1		0
							1	1		0
							2	2		0
							0	0		0
							1	1		0
							6	6		0
							6	6		0
							0	0		2
							0	0		0
							5	5		0
							3	3		0
							0	0		1
							1	1		1
							5	5		1
							2	2		0
							8	8		0
							0	0		0
							4	4		0
							7	7		0
							0	0		0
							7	7		2
							1	1		0
							0	0		0
							0	0		0
							0	0		4
							1	1		0
							0	0		0
							0	0		0
							0	0		0
							0	0		0
							0	0		0
							0	0		1
							1	1		0
							0	0		2
							0	0		0
							0	0		0
							0	0		0
							0	0		0
							2	2		0
							0	0		0
							0	0		0
							0	0		0
							1	1		0
							0	0		0
							0	0		0
							0	0		1
							0	0		1
							0	0		0
							0	0		5
							0	0		3
							0	0		1
							2	2		0
							0	0		0
							0	0		1
							0	0		2
							0	0		0
							1	1		0
							0	0		5
							5	5		3
							0	0		2
							0	0		1
							0	0		3
							0	0		2
							1	1		6
							0	0		2
										0
										1
										19
										34
										12
										9
										10
										1

## Sheet: Sup Fig 1
	Sup Fig 1B
	Biotin-H4K8ac Foci per cell
	No click	WT (PD326+G)	FA-G (PD326+EV)
	0	0	2
	2	7	4
	1	3	0
	0	12	2
	0	49	1
	0	19	4
	0	18	3
	0	1	1
	3	4	7
	1	3	5
	0	4	1
	2	16	1
	1	19	7
	1	67	1
	0	5	3
	1	19	0
	2	20	0
	1	8	2
	2	17	9
	0	14	9
	0	22	1
	3	2	1
	0	21	0
	0	2	4
	0	1	3
	0	1	1
	0	3	1
	0	23	16
	0	2	4
	0	24	12
	1	7	16
	0	12	13
	0	42	23
	0	2	8
	0	1	4
	0	1	5
	0	11	8
	0	25	10
	0	7	11
	2	2	11
	0	0	4
	0	21	2
	3	1	9
	0	16	4
	0	22	2
	0	37	1
	0	10	1
	1	13	1
	1	20	1
	0	5	4
	0	1	4
	0	2	2
	0	2	2
	0	1	7
	0	1	14
	0	15	10
	0	12	14
	1	1	8
	0	2	3
	0	0	2
	2	2	3
	3	1	1
	1	1	7
	0	1	2
	0	1	7
	0	16	9
	0	2	8
	1	2	4
	1	2	2
	0	2	7
	0	7	4
	0	1	19
	1	4	5
	0	6	7
	1	4	1
	1	5	1
	1	0	3
	1	1	1
	2	14	2
	1	2	10
	7	20	4
	1	1	0
	10	2	2
	0	0	17
	0	3	4
	0	1	7
	0	1	1
	0	1	7
	0	8	7
	0	8	6
	2	1	27
	0	0	7
	0	5	1
	0	1	20
	0	4	17
	1	1	5
	0	3	5
	0	2	1
	1	8	5
	2	2	16
	2	3	2
	1	1	4
	0	6	1
	0	1	6
	10	2	3
	1	3	14
	1	7	1
	2	3	2
	2	1	2
	1	1	3
	1	4	9
	1	3	1
	1	4	15
		7	0
		0	3
		4	1
		5	1
		2	7
		3	1
		1	1
		2	6
		3	23
		1	5
		4	2
		5	4
		4	5
		2	15
		1	2
		7	2
		5	9
		1	1
		1	1
		2	16
		1	2
		2	7
		1	1
		3	1
		1	2
		2	1
		2	1
		1	3
		6	2
		2	2
		6	10
		4	3
		1	15
		2	7
		4	2
		1	1
		3	7
		2	2
		10	9
		4	1
		6	4
		8	1
		9	3
		0	1
		1	10
		3	6
		2	3
		3	10
		1	1
		5	1
		4	4
		1	3
		10	3
		9	6
		5	3
		4	2
		3	3
		4	1
		3	3
		2	6
		1	1
		3	3
		4	1
		3	3
		4	1
		4	2
		0	3
		2	3
		0	2
		4	5
		6	4
		0	1
		3	4
		5	4
		4	0
		5	1
		2	1
		0	2
		5	6
		0	3
		0	1
		0	3
		5	1
		8	1
		4	8
		2	2
		2	4
		16	0
		1	1
		3	10
		15	2
		5	1
		6	1
		0	2
		12	1
		0	2
		0	1
		0	3
		5	1
		4	7
		0	2
		5	2
		0	2
		0	3
		1	2
		7	3
		3	1
		7	3
		0	4
		0	5
		6	1
		1	2
		2	1
		7	12
		3	3
		0	7
		3	5
		1	4
		3	3
		1	1
		3	1
		1	13
		0	2
		0	2
		2	1
		0
		0
		6
		6
		5
		7
		3
		4
		1
		5
		8
		0
		8
		8
		2
		12
		2
		3
		14
		4
		2
		9
		6
		1
		0
		4
		1
		4
		0
		0
		0
		1
		1
		1
		2
		10
		6
		1
		3
		2
		2
		3
		4
		6
		3
		1
		0
		18
		11
		2
		2
		3
		1
		8
		15

## Sheet: Sup Fig 2
	Sup Fig 2D
	Biotin-HAT1 foci per cell
	No Click			iWT			FA-A
	0	0	0	3	0	3	0	9	1
	1	0	1	0	1	2	1	4	2
	1	0	1	1	0	8	1	36	1
	1	0	1	3	0	5	0	3	4
	0	0	0	15	0	8	1	3	9
	0	0	1	9	0	6	1	6	2
	0	0	0	6	0	12	1	9	0
	0	0	1	32	0	9	1	21	5
	0	0	2	5	0	15	0	65	1
	0	0	0	1	0	2	3	61	0
	0	0	0	8	0	7	0	9	3
	1	1	0	5	0	5	0	50	0
	0	0	0	34	0	9	0	50	0
	2	0	0	6	0	11	0	5	0
	0	0	1	2	0	3	1	38	0
	0	0	0	6	0	8	2	40	0
	0	0	0	12	0	8	1	5	1
	0	0	1	3	0	6	1	0	0
	0	0	0	10	0	9	2	0	2
	0	0	0	2	0	1	0	41	1
	0	0	1	15	0	1	0	40	5
	0	0	1	7	0	3	0	33	1
	1	0	0	1	0	12	0	4	0
	1	0	0	1	0	0	0	6	3
	0	0	0	5	0	0	0	5	0
	0	0	0	2	0	0	0	2	1
	0	0	1	2	0	1	0	2	1
	0	0	1	22	0	0	1	10	0
	0	0	0	2	0	2	2	29	2
	0	0	1	3	0	3	2	2	14
	0	0	0	3	0	6	0	2	0
	0	0	0	2	0	3	1	0	1
	1	0	2	6	0	7	1	0	2
	0	0	0	4	0	0	1	0	1
	0	0	2	7	0	1	1	0	0
	1	0	2	1	0	1	0	0	0
	0	0	0	1	0	3	1	0	0
	0	0	0	11	0	0	1	0	0
	0	0	1	2	0	1	1	0	0
	0	0	0	1	0	4	0	0	0
	0	0	0	1	0	8	1	0	0
	0	0	0	3	1	0	0	2	1
	0	0	0	12	0	2	1	0	2
	0	0	0	11	0	11	0	0	0
	0	0	0	6	1	0	1	0	0
	1	0	0	4	0	0	0	0	1
	0	0	0	5	0	1	1	0	2
	0	0	0	6	0	5	0	0	0
	1	0	0	1	0	1	0	1	3
	0	0	0	0	2	0	1	0	2
	0	0	0	0	0	0	0	0	6
	0	0	0	1	3	7	1	0	6
	0	0	0	0	0	2	2	2	4
	0	0	0	1	0	13	0	1	2
	0	0	0	1	0	1	0	3	4
	1	0	0	1	0	0	0	0	13
	0	0	0	1	0	0	0	0	6
	1	0	0	0	0	2	0	0	14
	0	0	0	3	0	0	0	0	10
	0	0	0	1	0	4	0	0	5
	1	0	0	10	0	7	0	1	13
	0	1	0	7	0	2	0	5	1
	0	0	1	9	3	1	0	1	12
	0	0	0	1	0	3	1	8	11
	0	0	0	1	0	0	0	2	3
	0	0	0	5	0	9	0	0	12
	0	0	0	6	0	3	0	5	3
	0	0	0	11	0	4	2	0	0
	0	0	0	22	0	2	1	1	6
	0	0	0	11	1	6	0	1	6
	0	0	0	40	0	4	1	0	3
	0	0	0	16	0	0	0	4	1
	0	0	0	13	0	0	0	0	0
	0	0	0	1	1	3	0	5	0
	0	0	2	1	0	0	1	3	10
	0	0	2	1	0	1	2	1	10
	1	0	1	2	0	1	1	0	2
	2	0	0	3	3	0	0	7	4
	1	0	1	3	0	3	0	2	2
	1	0	1	4	2	1	0	0	8
	2	0	8	3	0	2	2	4	1
	3	0	0	5	2	3	0	1	2
	2	0	0	4	2	1	1	2	1
	1	0	0	1	2	2	1	4	0
	0	0	0	1	1	1	1	6	5
	1	0	3	2	0	16	3	11	6
	1	0	3	3	0	1	1	6	3
	1	0	0	2	0	0	0	4	4
	1	0	0	3	0	3	1	1	1
	1	0	0	2	0	3	1	1	4
	1	0	1	18	0	3	0	0	4
	1	0	1	3	0	2	3	1	2
	1	0	0	6	0	0	2	2	0
	0	0	0	8	0	0	2	0	0
	1	0	0	2	0	2	0	0	3
	1	0	3	2	0	0	1	1	11
	3	0	0	5	0	6	0	0	1
	1	0	1	13	0	8	1	3	2
	2	0	0	1	0	1	2	5	6
	4	0	0	0	0	3	1	0	4
	0	0	0	1	0	0	1	2	1
	1	0	0	2	0	3	0	1	1
	2	0	0	0	0	1	2	0	0
	1	0	1	0	0	2	0	0	4
	0	1	1	0	0	1	1	2	1
	1	0	0	3	0	1	2	0	2
	1	0	0	5	0	7	1	0	2
	0	0	0	3	0	4	0	2	2
	0	0	0	0	0	3	0	0	3
	0	0	0	0	0	0	0	3	1
	1	0	0	1	0	0	1	1	0
	0	0	0	2	0	1	1	0	4
	0	0	0	0	0	0	1	2	1
	0	0	0	0	0	0	0	2	1
	0	0	0	2	0	12	1	0	8
	0	1	0	0	0	0	0	0	5
	0	0	3	1	0	0	0	0	2
	0	0	0	0	1	0	0	0	1
	0	0	0	1	0	1	1	0	3
	0	0	0	1	0	0	0	0	1
	0	0	0	1	2	0	2	0	11
	0	0	1	1	1	0	0	0	7
	0	0	2	1	0	0	0	5	17
	0	0	1	1	0	0	0	3	2
	0	0	0	1	0	1	1	0	6
	0	0	0	2	0	3	1	0	8
	0	0	1	1	0	0	0	2	3
	0	0	1	3	2	2	1	0	1
	0	1	1	13	0	14	1	0	0
	0	0	1	8	0	0	2	1	9
	0	0	0	1	0	0	5	0	6
	0	0	0	4	0	7	1	0	1
	0	0	0	7	1	0	1	4	0
	0	0	0	1	0	0	1	0	22
	1	0	1	3	0	1	1	1	14
	0	0	0	12	0	0	1	0	0
	0	1	0	1	0	1	1	0	3
	0	0	0	1	0	2	0	0	3
	0	0	0	0	0	7	1	0	18
	0	0	2	2	0	3	0	1	3
	0	0	0	0	0	8	0	1	3
	0	0	0	3	0	3	1	1	2
	0	0	0	13	0	0	0	1	5
	0	0	1	1	1	0	1	2	4
	0	0	0	5	0	0	1	0	11
	0	0	0	2	0	0	0	0	1
	0	1	0	1	0	0	3	1	9
	0	0	1	11	0	1	1	2	9
	0	0	1	2	0	2	3	0	0
	0	0	0	1	0	0	4	0	2
	0	0	0	0	0	1	8	0	2
	1	0	1	0	0	0	1	0	1
	1	0	1	1	0	0	4	2	6
	0	0	0	0	0	0	1	1	3
	0	0	1	0	1	0	2	0	9
	0	0	0	1	0	0	1	2	0
	0	0	0	0	0	1	0	3	10
	0	0	1	1	0	2	0	8	1
	0	0	2	0	0	1	4	0	0
	0	0	2	3	0	0	4	1	11
	0	0	0	1	0	1	3	0	8
	0	0	0	7	0	2	1	0	12
	1	0	0	4	0	1	8	0	6
	0	0	1	3	0	1	1	2	10
	0	0	0	31	0	1	4	1	11
	0	0	0	2	0	0	0	1	0
	0	0	0	45	0	0	5	2	1
	0	0	0	5	0	0	1	1	1
	0	0	0	3	0	7	1	0	3
	0	0	1	18	0	1	1	0	0
	0	0	0	3	1	1	1	3	5
	0	0	0	0	1	4	0	1	3
	0	0	0	2	0	0	6	0	1
	1	0	0	3	0	0	4	0	12
	1	0	1	16	2	0	7	3	7
	1	0	0	47	0	3	16	0	0
	1	0	0	0	0	3	17	0	5
	0	0	1	24	0	2	2	0	2
	0	0	0	6	0	0	19	0	2
	0	0	1	19	0	0	14	0	17
	0	0	0	4	0	0	2	0	6
	1	0	0	16	0	0	1	0	7
	0	0	0	42	1	3	0	0	7
	0	0	2	4	0	0	11	0	5
	1	0	0	1	0	0	1	1	10
	0	0	1	4	1	0	1	7	9
	1	0	0	2	1	3	0	1	18
	1	0	0	5	0	1	0	0	9
	0	0	1	6	1	1	1	3	13
	2	0	0	1	0	2	0	6	6
	0	0	0	3	4	5	1	0	0
	1	0	0	3	0	8	1	1	3
	0	0	0	6	1	1	3	0	5
	1	0	2	2	0	4	3	2	0
	0	0	1	2	0	11	0	1	0
	0	0	0	6	0	19	0	0	2
	1	0	0	2	0	0	1	3	2
	0	0	0	3	0	0	2	1	5
	0	0	0	4	0	0	2	1	2
	0	0	0	0	0	0	0	0	5
	0	0	0	1	0	0	1	1	0
	0	0	0	5	2	3	2	2	2
	0	0	0	7	1	0	1	3	15
	1	0	0	2	0	0	2	0	2
	0	0	0	5	0	1	0	2	0
	0	0	0	0	0	0	4	0	3
	0	0	0	6	0	5	1	4	1
	0	0	0	0	0	0	1	0	1
	0	0	0	1	0	1	1	8	0
	0	0	1	4	0	7	1	2	1
	0	0	1	1	0	0	1	0	0
	0	0	0	3	0	4	1	2	7
	0	1	0	1	0	12	1	1	1
	0	0	0	1	0	5	1	0	11
	0	0	0	0	1	7	1	1	0
	0	0	0	2	0	0	0	0	1
	0	0	0	7	0	3	0	4	5
	1	0	1	10	0	4	1	12	3
	0	0	0	5	0	1	3	10	3
	0	0	1	3	0	2	6	6	1
	0	0	1	4	0	3	4	1	1
	0	0	0	7	0	3	1	5	5
	0	0	0	3	0	2	0	3	1
	0	0	0	7	0	6	1	1	0
	0	0	1	1	0	1	0	3	0
	0	0	0	5	0	1	1	4	9
	1	0	0	1	0	5	2	5	0
	2	0	1	1	0	1	0	2	1
	2	0	1	13	0	7	0	1	0
	1	0	1	3	0	4	1	1	1
	0	0	0	1	2	9	1	10	1
	1	0	1	1	0	2	1	13	5
	1	0	1	0	0	8	0	7	1
	2	0	0	1	1	0	2	13	1
	0	0	0	2	0	0	0	0	0
	1	0	0	8	0	0	1	1	3
	0	0	0	0	1	0	1	2	10
	0	0	0	2	0	0	0	8	0
	1	0	0	1	0	0	1	5	1
	1	0	0	1	0	0	2	5	7
	0	0	0	5	2	0	1	1	15
	1	1	0	6	0	2	1	2	3
	0	0	0	18	0	0	0	22	0
	0	0	0	7	0	1	0	5	1
	0	0	0	10	0	0	1	0	0
	1	0	0	1	0	16	0	13	0
	0	0	0	0	0	3	2	5	1
	0	0	0	10	0	6	2	7	9
	1	0	0	10	0	3	1	4	1
	1	0	0	4	0	5	2	5	1
	0	0	0	8	0	20	2	5	0
	0	0	0	1	0	3	7	1	0
	1	0	0	17	1	11	1	1	0
	1	0	0	4	0	3	3	0	0
	1	0	1	3	0	9	1	0	1
	0	0	0	7	0	1	2	2	0
	1	0	0	8	0	1	2	4	0
	1	0	0	7	0	6	1	4	0
	2	0	0	6	1	5	0	1	0
	1	0	1	0	0	2	1	0	2
	0	0	0	1	0	3	1	17	0
	0	0	1	3	1	0	5	11	0
	0	0	2	12	0	0	1	1	0
	0	0	1	18	0	1	1	2	0
	0	0	0	11	0	0	1	8	1
	0	0	0	18	0	0	1	2	5
	0	0	1	0	0	2	0	4	0
	0	0	0	9	0	3	1	0	1
	0	0	0	11	0	0	1	4	4
	0	0	0	3	0	2	0	13	5
	0	0	0	5	0	6	1	0	0
	0	0	0	2	0	0	0	14	2
	0	0	0	1	0	0	1	33	0
	0	0	0	2	0	0	2	31	5
	0	0	0	0	0	0	1	6	0
	0	0	0	3	0	0	2	0	5
	0	0	0	0	0	8	1	2	5
	0	0	0	2	0	0	1	1	4
	0	0	0	2	1	0	1	23	9
	0	0	0	2	0	0	1	0	1
	0	0	1	2	0	0	1	4	6
	0	0	0	0	0	0	2	21	1
	0	0	0	1	0	0	2	5	0
	1	0	0	12	0	0	1	1	4
	0	0	1	2	0	0	1	0	2
	0	0	0	16	0	6	1	1	21
	0	0	1	2	0	3	0	0	11
	0	0	0	4	0	6	0	1	7
	0	0	0	3	3	7	1	1	6
	0	0	0	1	6	11	0	3	18
	0	0	0	4	0	7	1	0	12
	0	0	1	0	3	14	0	0	11
	0	0	0	0	1	3	1	3	27
	0	0	0	1	0	9	0	7	8
	0	0	0	2	2	3	0	0	8
	0	0	0	1	16	6	1	8	0
	0	0	0	0	1	3	0	6	6
	0	0	0	1	0	0	1	3	3
	0	0	0	0	3	5	1	1	2
	1	0	0	2	3	6	0	1	7
	1	0	0	5	5	6	2	3	0
	0	0	0	5	29	1	2	1	14
	0	0	0	2	0	2	1	12	4
	0	0	1	2	2	7	1	0	9
	0	0	0	1	2	3	2	7	7
	1	0	0	13	6	4	1	1	6
	0	0	0	1	2	1	1	5	1
	1	0	1	12	3	3	0	3	0
	0	0	0	4	1	1	1	3	2
	0	0	0	9	2	4	0	3	1
	0	0	0	1	3	2	0	1	0
	0	0	1	1	3	3	0	2	2
	0	0	1	16	0	3	3	1	1
	0	0	1	5	6	7	1	5	1
	1	0	0	3	6	2	1	27	3
	0	0	2	1	1	7	1	0	5
	0	0	1	5	1	6	3	4	3
	0	0	3	3	1	2	1	3	13
	0	0	0	1	1	0	2	1	3
	0	0	2	0	0	3	1	4	0
	0	0	1	4	0	8	2	0	2
	0	0	0	5	3	12	0	29	2
	0	0	0	13	0	2	2	9	3
	0	0	0	2	0	2	1	0	3
	0	0	0	13	7	7	0	14	1
	0	0	1	5	9	4	3	2	3
	1	0	0	1	12	4	4	1	3
	0	0	2	1	5	6	1	1	29
	0	0	0	4	3	9	3	0	22
	1	0	2	9	9	0	7	0	15
	1	0	1	2	20	4	8	2	10
	0	0	0	0	2	1	5	1	24
	0	0	4	1	1	0	4	0	19
	2	0	2	1	0	0	4	5	10
	0	0	3	1	6	1	3	1	9
	0	0	1	2	3	0	3	0	5
	0	0	0	0	6	0	10	0	22
	0	0	4	10	0	4	7	0	25
	0	0	1	12	2	3	13	0	11
	0	0	1	4	1	1	4	0	34
	0	0	0	0	8	3	3	0	7
	0	0	0	2	1	3	3	0	13
	0	0	1	3	7	0	9	0	1
	0	1	0	2	0	2	2	0	2
	2	0	0	4	1	0	2	0	4
	0	0	0	3	12	0	13	0	5
	0	0	0	3	1	0	14	0	3
	0	0		5	2	4	5	0	2
	0	0		2	0	1	2	0	8
	1	0		1	3	1	2	1	9
	0	0		7	1	1	1	0	7
	0	0		1	4	0	12	0	9
	1	0		1	0	1	3	0	7
	0	0		14	6	2	8	0	3
	1	0		1	1	1	13	0	4
	0	0		2	4	0	14	15	3
	0	0		18	15	5	2	2	8
	0	0		1	1	7	4	27	5
	0	0		3	0	0	0	9	36
	1	0		3	2	1	3	1	12
	0	0		2	2	3	0	6	51
	0	0		3	3	0	0	1	2
	1	0		3	4	4	0	8	41
	0	0		3	1	1	0	15	1
	0	0		5	0	15	0	2	2
	0	0		2	8	5	1	22	3
	0	0		5	2	1	1	10	42
	1	0		0	4	3	0	1	51
	0	0		1	0	6	0	16	43
	0	0		1	4	4	1	16	64
	0	0		4	28	7	2	20	12
	0	0		0	0	6	1	21	43
	0	0		1	0	8	6	4	4
	0	0		0	2	2	1	20	19
	0	0		0	0		3	17	38
	0	0		0	7		5	1	33
	0	0		1	6		1	27	28
	0	0		0	1		1	4	47
	0	0		0	0		0	3	4
	1	0		0	0		0	8	15
	1	0		0	1		0	34	59
	0	0		0	0		0	7	15
	1	0		2	3		0	5	5
	1	0		1	0		0	8	4
	0	0		1	0		0	0	10
	0	0		2	0		0	3	31
	0	0		3	0		0	6	25
	1	0		0	0		0	1	17
	1	0		1	0		0	3	14
	0	0		0	0		2	2	9
	0	0		1	0		5	1	19
	1	0		1	0		2	2	6
	1	0		1	0		3	10	1
	0	0		2	1		1	1	9
	0	0		1	0		0	6	3
	1	0		3	0		0	3	3
	0	0		1	2		1	0	21
	0	0		0	0		16	2	3
	0	0		1	0		3	2	2
	1	0		0	0		2	2	1
	1	0		1	0		7	0	1
	0	0		1	2		0	4	19
	2	0		1	0		2	5	16
	0	0		0	0		2	7	5
	0	0		0	0		0	1	34
	0	0		2	0		0	4	3
	1	0		0	0		1	2	20
	0	0		0	0		5	7	5
	0	0		0	0		4	7	29
	0	0		0	11		1	4	27
	0	0		0	0		2	6	19
	0	0		3	1		0	8	18
	0	0		5	0		2	6	28
	0	0		3	3		1	0	16
	0	0		1	0		0	1	2
	0	0		4	8		1	4	8
	0	0		3	1		2	1	46
	1	0		1	5		0	1	9
	0	0		6	5		1	0	2
	0	0		48	5		0	11	28
	0	0		10	21		0	2	3
	0	0		1	2		1	4	1
	0	0		1	14		1	2	1
	0	0		0	13		0	2
	0	0		0	40		1	5
	0	0		0	4		2	0
	0	0		1	0		1	16
	0	0		1	1		1	6
	0	0		1	0		1	7
	0	0		0	2		0	1
	1	0		2	0		0	2
	1	0		1	11		0	0
	0	0		1	0		1	8
	1	0		2	2		1	13
	1	0			1		1	7
	0	0			0		1	14
	1	0			0		0	17
	0	0			0		1	13
	0	0			2		0	1
	1	0			2		0	0
	2	0			2		1	0
	0	0			0		0	0
	0	0			1		1	0
	0	0			2		0	3
	0	0			1		0	1
	0	0			10		2	0
	0	0			1		3	0
	0	0			0		1	0
	0	0			0		1	1
	1	0			0		1	7
	1	0			3		0	1
	0	0			3		1	0
	0	0			0		3	0
	1	0			1		2	1
	0	0			1		1	0
	0	0			0		2	8
	0	0			0		1	1
	0	0			0		1	0
	0	0			0		1	2
	0	0			0		1	1
	0	0			0		6	2
	0	0			0		4	3
	1	0			0		0	4
	0	0			0		1	0
	2	0			0			1
	0	0			0			1
	0	0			0			6
	0	0			0			14
	0	0			0			0
	0	0			0			1
		0			0			0
		0			0			0
		0			0			0
		0			0			2
		0			1			3
		0						1
		0						1
		0						0
		0						2
		0						1
		0						3
		0						1
		0						0
		0						1
		0						1
		0						2
		0						5
		0						3
		0						1
		0						8
		0						1
		0						0
		0						3
		0						6
		0						5
		0						8
		0						14
		0						29
		0						17
		0						1
		0						2
		0						0
		0						1
		0						1
		0						2
		0						1
		0						0
		0						0
		0						0
		0						1
		0						2
		0						4
		0						4
		0						4
		0						2
		0						0
		0						1
		0						1
		0						2
		0						4
		0						0
		0						1
		0						1
		0						33
		0						7
		0						2
		1						0
		0						1
		0						4
		0						4
		0						7
		0						2
		0						2
		0						2
		0						8
		0						15
		0						13
		0						0
		0						16
		0						1
		0						12
		0						0
		0						0
		0						4
		0						8
		0						5
		0						0
		0						0
		0						3
		0						0
		0						1
		0						8
		0						4
		0						17
		0						1
		0						3
		0						13
		0						2
		0						5
		0						13
		0						51
		0						38
		0						17
		0						21
		0						17
		0						35
		0						14
		0						25
		0						44
		0						14
		0						19
		0						13
		0						67
		0						12
		0						7
		0						28
		1						72
		0						17
		0						19
		0						58
								6
								46
								61
								6
								8
								76
								60
								16
								12
								12
								50
								0
								40
								20
								8
								13
								66
								75
								99
								15
								40
								68
								70
								14
								9
								7
								18
								23
								14
								19
								24
								41
								22
								27
								22
								26
								21
								6
								46
								64
								5
								66
								21
								13
								19
								5
								47
								45
								45
								41
								11
								5
								26
								2
								2
								20
								22
								12
								22
								44
								26
								1
								17
								2
								21
								9
								16
								5
								41
								16
								43
								15
								15
								42
								15
								56
								34
								22
								46
								23
								4
								5
								0
								14
								0
								0
								2
								0
								0
								0
								4
								0
								0
								4
								0
								4
								1
								1
								0
								9
								1
								8
								1
								13
								8
								0
								1
								9
								0
								1
								1
								1
								1
								6
								1
								3
								2
								0
								0
								1
								1
								1
								0
								1
								2
								1
								0
								0
								0
								0
								0
								0
								1
								0
								0
								3
								1
								3
								0
								0
								1
								1
								0
								0
								5
								2
								0
								0
								7
								2
								1
								4
								0
								1
								0
								0
								0
								11
								5
								1
								2
								2
								28
								4
								3
								16
								2
								1
								4
								0
								1
								0
								0
								0
								11
								5
								1
								2
								2
								28
								4
								3
								16
								0
								0
								1
								9
								4
								1
								4
								0
								7
								1
								0
								4
								0
								0
								1
								0
								1
								2
								2
								14
								28
								4
								1
								7
								11
								0
								4
								11
								3
								9
								18
								4
								18
								2
								7
								6
								19
								2
								2
								1
								4
								3
								1
								2
								2
								0
								1
								2
								1
								0
								0
								1
								2
								5
								9
								1
								1
								2
								1
								2
								3
								3
								1
								37
								31
								2
								1
								21
								23
								3
								19
								14
								5
								2
								3
								7
								6
								9
								0
								24
								3
								0
								1
								0
								1
								2
								0
								3
								4
								6
								1
								2
								3
								20
								11
								15
								9
								0
								7

## Sheet: Sup Fig 3
	Sup Fig 1B
	Chromosomal breaks per cell
	iWT UT			iWT DEB			iWT SAHA			iWT SAHA DEB			FA-A UT				FA-A DEB				FA-A SAHA				FA-A SAHA DEB
	0	1	0	2	1	0	1	0	0	0	1	0	5	0	0	3	1	2	0	0	4	0	1	0	0	1	1	4
	0	1	0	0	0	0	0	0	0	3	0	0	0	0	0	0	1	1	0	4	0	3	0	0	1	1	3	4
	0	1	0	0	5	0	0	0	0	0	0	0	1	0	0	1	0	9	0	0	3	3	0	0	2	8	1	3
	0	0	0	0	1	0	0	0	0	0	0	1	2	2	0	3	2	0	8	0	0	1	0	1	0	0	2	3
	1	0	0	0	1	0	0	0	3	0	0	0	0	0	0	0	1	0	3	1	0	0	0	2	2	4	4	2
	0	0	0	1	1	0	0	0	0	0	0	0	0	1	0	0	1	3	1	15	0	1	0	1	1	0	4	1
	0	0	2	0	0	0	0	0	0	0	0	0	0	1	0	0	0	3	2	1	1	4	1	1	1	1	4	2
	0	0	0	0	0	0	1	0	0	1	0	1	0	0	0	0	0	1	0	2	0	0	0	3	0	0	0	2
	0	0	0	0	0	0	0	0	0	0	0	24	0	0	0	0	0	5	4	4	0	1	1	0	2	0	7	5
	0	0	0	1	0	1	0	0	0	0	0	0	0	0	0	2	0	3	3	4	1	8	0	1	2	0	3	5
	0	0	0	0	1	0	0	1	3	0	0	2	0	0	1	1	0	0	0	4	0	1	0	6	1	1	0	5
	0	0	0	0	0	0	0	0	0	0	0	0	0	0	0	0	0	1	2	3	0	8	1	7	6	2	0	10
	0	0	0	0	0	0	0	0	1	0	0	14	0	0	0	0	1	5	0	4	1	0	3	1	0	0	1	1
	0	0	0	0	0	1	1	0	2	0	0	0	2	0	0	1	8	1	1	0	2	0	0	3	6	2	0	0
	0	0	0	0	1	0	0	0	0	0	0	1	1	0	0	0	3	1	0	0	0	1	0	0	0	0	5	3
	0	0	0	0	0	0	0	2	0	0	0	1	0	0	0	0	4	0	5	6	0	0	0	0	3	0	0	2
	0	0	0	0	0	0	0	1	0	0	0	0	0	0	0	1	2	1	0	1	0	2	1	2	0	0	0	6
	0	0	0	0	0	0	0	0	0	0	1	0	0	0	0	1	1	2	10	1	0	1	1	9	0	0	0	10
	0	0	0	1	0	0	0	0	1	0	0	3	2	2	0	0	0	0	0	12	0	3	0	1	2	0	2	6
	1	0	0	0	0	0	0	0	0	0	0	0	0	1	1	1	3	2	1	26	2	1	0	1	0	0	1	0
	0	0	0	0	2	0	0	0	1	0	0	1	0	0	0	0	1	1	0	2	1	4	0	0	1	0	2	4
	0	0	0	1	0	0	1	0	0	1	0	0	0	0	0	0	2	0	0	2	0	0	0	3	0	0	1	2
	0	0	1	0	0	0	0	0	1	0	0	0	1	0	0	0	2	0	0	2	0	0	0	3	4	1	0	9
	0	0	0	0	0	0	0	0	1	0	0	2	4	0	1	0	1	0	1	3	0	0	0	1	6	0	0	5
	0	0	0	0	0	1	0	0	0	0	0	0	4	0	0	0	0	1	2	5	0	2	0	3	1	0	2	2
	Sup Fig 1C
	Joined hromosomal aberrations per cell
	iWT UT			iWT DEB			iWT SAHA			iWT SAHA DEB			FA-A UT				FA-A DEB				FA-A SAHA				FA-A SAHA DEB
	0	0	0	0	0	0	0	0	0	0	1	0	0	0	0	0	2	2	2	0	1	0	0	0	1	0	0	4
	0	0	0	0	0	0	1	0	0	1	0	0	0	0	0	0	2	3	0	3	0	0	0	0	1	4	0	3
	0	0	0	0	0	0	0	0	0	0	0	0	0	0	0	0	0	3	0	3	1	0	0	0	0	1	2	0
	0	0	0	0	0	0	0	0	0	0	0	0	0	0	0	0	2	0	2	0	0	0	0	0	1	0	2	2
	0	0	0	0	0	0	1	0	0	0	0	0	0	0	0	0	3	3	1	2	0	0	0	2	0	1	1	0
	0	0	0	0	0	0	0	0	0	0	2	0	0	1	0	0	1	0	3	2	0	2	0	0	0	0	4	3
	0	0	0	0	0	0	0	0	0	0	0	0	0	0	0	2	2	4	3	0	0	0	1	0	1	1	2	1
	1	0	0	0	0	0	0	0	0	0	0	0	2	0	0	0	1	0	0	4	0	0	0	1	0	1	1	2
	0	0	0	0	0	0	1	0	0	1	0	3	0	0	0	0	1	2	2	1	0	0	0	1	0	0	4	5
	0	0	0	0	0	0	0	0	0	0	0	0	1	0	0	0	0	0	2	4	1	1	0	1	0	0	0	0
	0	0	0	0	0	0	0	0	0	0	0	1	0	1	0	0	0	1	0	3	0	0	0	3	0	0	1	3
	0	0	0	0	0	0	0	0	0	0	0	0	0	0	0	0	0	1	1	5	1	3	0	0	2	1	0	1
	0	0	0	0	0	0	0	0	0	0	1	0	0	0	0	3	1	1	3	1	1	0	0	1	0	0	1	0
	0	1	0	0	0	0	0	0	0	0	0	1	1	0	0	0	0	0	1	0	1	0	0	1	0	0	1	1
	0	0	0	0	0	0	0	0	0	0	0	2	0	0	0	2	0	0	0	2	0	0	0	0	0	1	4	3
	0	0	0	0	0	0	0	0	0	0	0	0	1	0	0	0	0	1	3	2	0	1	0	0	1	1	1	3
	0	0	0	0	0	0	0	0	0	0	0	0	0	0	0	0	0	2	0	1	0	0	0	2	0	0	0	4
	0	0	0	0	0	0	0	0	0	0	1	0	0	0	0	0	3	2	2	3	0	1	0	0	0	2	0	0
	0	0	0	0	0	0	0	0	0	0	0	0	0	0	0	1	2	1	0	4	0	0	0	1	0	0	0	1
	0	0	0	0	0	0	0	0	0	0	0	0	0	0	0	0	2	2	0	1	0	1	0	0	0	0	0	1
	0	0	0	1	0	0	0	0	0	0	0	2	0	0	0	0	1	0	0	2	2	1	0	2	0	0	1	6
	0	0	0	0	0	0	0	0	0	0	1	0	1	0	0	0	0	1	1	3	0	0	0	0	0	2	1	2
	0	0	0	1	1	0	0	0	0	0	0	0	0	0	0	0	3	1	2	2	0	0	0	1	0	0	0	1
	0	0	0	0	0	0	0	0	0	0	0	0	1	0	0	0	2	2	0	4	1	0	0	1	0	0	1	4
	0	0	0	0	0	0	0	0	0	0	0	0	1	0	0	0	1	1	2	2	0	0	0	0	0	0	3	1
